# Supplementary material for: Stenotrophomonas maltophilia impedes Bacillus biocontrol of tomato wilt disease by degrading its lipopeptide antibiotics
Source: ISME J. 2025 Sep 23;19(1):wraf210. doi: 10.1093/ismejo/wraf210 (PMC12516957; doi:10.1093/ismejo/wraf210)
Supplement: Supplementary_Table_wraf210 [file supplementary_table_wraf210.xlsx]

## Sheet: Table S1
Table S1 Summary of transcriptome sequencing data and matching rate
Sample Name	Total Reads	Genome Mapped Reads	Genome Mapped Ratio(%)	Uniq Mapped Reads	Uniq Mapped Reads Ratio(%)
Ba_1	24315490	21187287	87.13	20056627	82.48
Ba_2	28565532	25035752	87.64	23435348	82.04
Ba_3	22439766	19487162	86.84	18386028	81.94
Ba_4	25092476	21813201	86.93	20520859	81.78
Bs_1	29587324	23607152	79.79	22354799	75.56
Bs_2	22040336	17572006	79.73	16725986	75.89
Bs_3	27450244	22170490	80.77	20997105	76.49
Bs_4	22471902	19047728	84.76	16143930	71.84
Bv_1	28524170	23747293	83.25	22489506	78.84
Bv_2	27347570	22432485	82.03	21176688	77.44
Bv_3	27226508	22605388	83.03	21065317	77.37
Bv_4	25941402	21454603	82.7	20290889	78.22
CK1	26270790	20812815	79.22	19861077	75.6
CK2	31636160	24476629	77.37	23258259	73.52
CK3	26702250	20696838	77.51	19701546	73.78
CK4	25373102	19303262	76.08	18113758	71.39
“CK” represents the control S. maltophilia that was not exposed to lipopeptides of Bacillus spp. “Ba”, “Bs”, and “Bv” indicate samples of S. maltophilia cultures treated with lipopeptides from B. amyloliquefaciens, B. subtilis, and B. velezensis, respectively.

## Sheet: Table S2
Table S2 Summary of the 50 carbon resources utilization by the strains in the soil microcosm and tomato seedling assays
	Resource type	R. solanacearum	B. amyloliquefaciens	B. subtilis	B. velezensis	S. maltophilia
L-Glutamine	Amino acids	1.62018	1.02085	1.58043	1.35724	1.58421
L-Alanine	Amino acids	1.30457	1.09348	1.70917	1.18738	1.4235
L-Leucine	Amino acids	1.01289	1.60779	1.38107	1.42726	1.26728
L-Arginine	Amino acids	0.87478	1.03716	1.34047	1.83735	1.19939
L-Serine	Amino acids	1.03845	1.04463	1.20577	1.67254	1.23648
L-Asparagine	Amino acids	1.56517	0.911612	1.26157	1.06826	1.23589
L-Threonine	Amino acids	1.36258	1.01831	1.03224	1.11156	1.17001
L-Valine	Amino acids	1.47618	1.06114	0.950006	1.12891	1.07188
L-Histidine	Amino acids	1.29138	0.870219	1.11272	1.18805	1.17542
L-Citrulline	Amino acids	1.0679	1.06071	1.19001	1.15455	1.15789
L-Glycine	Amino acids	0.824876	1.26759	1.32256	1.19864	0.823356
L-Lysine	Amino acids	0.791773	1.0257	1.30279	1.1526	1.08873
γ-Aminobutyric acid	Amino acids	1.08886	0.939479	1.15042	0.93114	1.13287
L-Phenylalanine	Amino acids	1.13446	0.798167	0.919502	1.31014	1.01093
L-Methionine	Amino acids	0.920701	0.758641	1.13578	1.04856	1.1721
L-Tryptophan	Amino acids	1.2929	0.791257	1.00083	0.818589	0.939396
Aspartic acid	Amino acids	1.5353	0.28505	1.04969	0.689334	0.793932
β-Alanine	Amino acids	1.02397	0.791993	0.812981	0.749044	0.799818
L-Glutamic acid	Amino acids	1.45555	0.401104	0.547799	0.456248	0.535734
D-Glucose	Carbohydrates	1.32583	1.89398	1.61198	1.52656	1.1074
Sucrose	Carbohydrates	1.24586	1.1569	1.55073	1.33658	0.979292
D-Fructose	Carbohydrates	1.13619	1.10745	1.50219	1.35127	1.07801
D-Raffinose	Carbohydrates	1.02239	1.13325	1.4469	1.24049	1.04327
D-Xylose	Carbohydrates	1.14972	0.945854	1.17835	1.29607	1.29131
D-Mannose	Carbohydrates	0.93933	1.20495	1.55406	1.10719	1.04697
L-Arabinose	Carbohydrates	1.03843	1.20204	1.31169	1.01232	1.23426
D-Ribose	Carbohydrates	1.01859	1.12533	1.33117	1.05233	1.15622
Maltose	Carbohydrates	1.17289	0.871836	1.43844	1.08553	1.10935
Lactose	Carbohydrates	1.13386	0.824611	1.39968	1.02279	1.01347
D-Galactose	Carbohydrates	1.02477	0.886683	1.17362	1.05512	1.09034
Pyruvic	Organic acid	1.20018	1.35363	1.16663	1.11507	1.17972
Ascorbic	Organic acid	0.938234	0.8301	0.818395	0.772286	0.742887
Acetic	Organic acid	0.0977053	1.1339	0.815128	0.923006	0.587504
Succinic	Organic acid	0.123677	0.299236	0.16746	0.232948	0.315273
Oxalic	Organic acid	0.0959869	0.334313	0.202431	0.263741	0.123028
2-Oxoglutaric	Organic acid	0.0857676	0.300921	0.172958	0.252938	0.0981925
Fumaric	Organic acid	0.0859108	0.324873	0.170002	0.212694	0.113507
Glutaric	Organic acid	0.0797784	0.283985	0.178505	0.237643	0.118396
Malonic	Organic acid	0.087085	0.293749	0.171867	0.228637	0.110571
Maleic	Organic acid	0.0847628	0.293553	0.172958	0.229715	0.10917
Lactic	Organic acid	0.0767742	0.27784	0.170588	0.226473	0.113697
Citric	Organic acid	0.126824	0.192554	0.141827	0.229767	0.102084
Formic	Organic acid	0.0794153	0.227833	0.139854	0.23222	0.108714
Malic	Organic acid	0.0901712	0.190955	0.148549	0.23071	0.115276
Glycolic	Organic acid	0.0851964	0.210519	0.145339	0.216048	0.100633
Tartaric	Organic acid	0.084879	0.205601	0.126715	0.218069	0.104128
D-Mannitol	Others	1.14655	0.845101	1.57497	1.3945	1.19375
Inosine	Others	0.95653	0.881281	1.09588	1.85158	1.01338
Ethanolamine	Others	0.371554	1.36704	1.2104	1.54047	1.12112
Myo-inositol	Others	1.05797	0.887568	1.08527	0.957425	0.89861
For each strain, values represent the ratio of OD600 values between the carbon resource treatments and the sterile water control.

## Sheet: Table S3
Table S3 Assignment of lipopeptides isolated from the culture supernatant of B. amyloliquefaciens P224
Retention time	Assignment	Mass peak (m/z)	Molecular formula	Mass error (ppm)	Structural formula	References
10.9	C14 Fengycin A, [M+H]+ / [M+2H]2+	1435.7738 / 718.3884	C70H106N12O20	1.3 / -1.7		(Chen et al., 2008; Bie et al., 2009; Pecci et al., 2010; Yang et al., 2015; Ma et al., 2016; Daas et al., 2018; Su et al., 2020)
12.4	C15 Fengycin A, [M+H]+ / [M+2H]2+	1449.7872 / 725.3960	C71H108N12O20	-0.2 / -2.0
13.7	C15 Fengycin A, [M+2H]2+	725.396	C71H108N12O20	-2.2
13.99	C17 Fengycin A, [M+2H]2+	739.411	C73H112N12O20	-2.3
14.76	C16 Fengycin A, [M+H]+ / [M+2H]2+	1463.8049 / 732.4040	C72H110N12O20	1.2 / -1.7
16.35	C17 Fengycin A, [M+H]+ / [M+2H]2+	1477.8195 / 739.4114	C73H112N12O20	0.4 / -2.3
16.59	C16 Fengycin B, [M+H]+ / [M+2H]2+	1491.8348 / 746.4181	C74H114N12O20	0.2 / -2.3
18.25	C17 Fengycin B, [M+H]+ / [M+2H]2+	1505.8506 / 753.4268	C75H116N12O20	0.3 / -2.5
18.76	*C15 Fengycin A, [M+H]+ / [M+2H]2+	1447.8091 / 724.4067	C72H110N12O19	0.6 / -1.5
19.61	C16 Fengycin B, [M+H]+ / [M+2H]2+	1491.8370 / 746.4191	C74H114N12O20	1.7 / -2.4
28.88	C12 Surfactin A, [M+H]+ / [M+2H]2+	994.6414 / 497.8249	C50H87N7O13	-2.1 / -0.9		(Chen et al., 2008; Yang et al., 2015; Ma et al., 2016)
30.71	C13 Surfactin A, [M+H]+ / [M+2H]2+	1008.6567 / 504.8327	C51H89N7O13	-2.4 / -1.0
30.92	C13 Surfactin A, [M+H]+ / [M+2H]2+	1008.6579 / 504.8329	C51H89N7O13	-1.2 / -0.6
33.51	C14 Surfactin A, [M+H]+ / [M+2H]2+	1022.6745 / 511.8407	C52H91N7O13	-0.3 / -0.6
34.11	C14 Surfactin A, [M+H]+ / [M+2H]2+	1022.6724 / 511.8404	C52H91N7O13	-2.3 / -1.2
35.82	C15 Surfactin A, [M+H]+ / [M+2H]2+	1036.6885 / 518.8488	C53H93N7O13	-1.8 / -0.1
36.01	C15 Surfactin A, [M+H]+ / [M+2H]2+	1036.6891 / 518.8482	C53H93N7O13	-1.3 / -1.2

## Sheet: Table S4
Table S4 Assignment of lipopeptides isolated from the culture supernatant of B. subtilis P165
Retention time	Assignment	Mass peak (m/z)	Molecular formula	Mass error (ppm)	Structural formula	References
6.2	C14 Iturin A, [M+H]+/ [M+2H]2+	1043.5501 / 522.2793	C48H74N12O14	-1.8 / -0.7		(Gong et al., 2006; Chen et al., 2008; Yang et al., 2015 )
6.81	C15 Iturin A, [M+H]+/ [M+2H]2+	1057.5664 / 529.2869	C49H76N12O14	-1.2 / -1.1
6.93	C15 Iturin A, [M+H]+/ [M+2H]2+	1057.5654 / 529.2866	C49H76N12O14	-2.1 / -1.7
8.14	C16 Iturin A, [M+H]+/ [M+2H]2+	1071.5808 / 536.2943	C50H78N12O14	-2.4 / -1.9
8.44	C16 Iturin A, [M+H]+/ [M+2H]2+	1071.5837 / 536.2944	C50H78N12O14	0.4 / -1.7
9.57	C17 Iturin A, [M+H]+/ [M+2H]2+	1085.5974 / 543.3018	C51H80N12O14	-1.4 / -2.4
10.88	C14 Fengycin A, [M+H]+ / [M+2H]2+	1435.7725 / 718.3884	C70H106N12O20	0.4 / -1.7		(Chen et al., 2008; Bie et al., 2009; Pecci et al., 2010; Yang et al., 2015; Ma et al., 2016; Daas et al., 2018; Su et al., 2020)
12.16	C15 Fengycin A, [M+H]+ / [M+2H]2+	1449.7886 / 725.3956	C71H108N12O20	0.7 / -2.5
12.38	C15 Fengycin A, [M+H]+ / [M+2H]2+	1449.7863 / 725.3957	C71H108N12O20	-0.9 / -2.4
13.74	C17 Fengycin A, [M+H]+ / [M+2H]2+	1477.8205 / 739.4118	C73H112N12O20	1.1 / -1.7
13.99	C17 Fengycin A, [M+H]+ / [M+2H]2+	1477.8185 / 739.4116	C73H112N12O20	-0.2 / -2.0
14.41	C16 Fengycin A, [M+H]+ / [M+2H]2+	1463.8049 / 732.4039	C72H110N12O20	1.2 / -1.8
14.72	C16 Fengycin A, [M+H]+ / [M+2H]2+	1463.8043 / 732.4042	C72H110N12O20	0.7 / -1.4
16.28	C17 Fengycin A, [M+H]+ / [M+2H]2+	1477.8205 / 739.4117	C73H112N12O20	1.1 / -1.9
16.55	C16 Fengycin B, [M+H]+ / [M+2H]2+	1491.8348 / 746.4192	C74H114N12O20	0.2 / -2.3
18.18	C17 Fengycin B, [M+H]+ / [M+2H]2+	1505.8520 / 753.4278	C75H116N12O20	1.2 / -1.2
18.48	C17 Fengycin B, [M+H]+ / [M+2H]2+	1505.8505 / 753.4268	C75H116N12O20	0.2 / -2.5
18.78	*C15 Fengycin A, [M+H]+ / [M+2H]2+	1447.8111 / 724.4068	C72H110N12O19	1.9 / -1.4
19.78	C16 Fengycin B, [M+2H]2+	746.42	C74H114N12O20	-1.5
20.41	*C15 Fengycin B, [M+H]+ / [M+2H]2+	1475.8416 / 738.4226	C74H114N12O20	1.4/ -1.1
28.88	C12 Surfactin A, [M+H]+ / [M+2H]2+	994.6409 / 497.8245	C50H87N7O13	-2.6 / -1.7		(Chen et al., 2008; Yang et al., 2015; Ma et al., 2016)
30.71	C13 Surfactin A, [M+H]+ / [M+2H]2+	1008.6579 / 504.8330	C51H89N7O13	-1.2 / -0.4
30.92	C13 Surfactin A, [M+H]+ / [M+2H]2+	1008.6576 / 504.8329	C51H89N7O13	-2.8 / -0.6
31.5	C13 Surfactin A, [M+H]+ / [M+2H]2+	1008.6577 / 504.8328	C51H89N7O13	-1.4 / -0.8
33.51	C14 Surfactin A, [M+H]+ / [M+2H]2+	1022.6718 / 511.8402	C52H91N7O13	-2.9 / -1.6
34.1	C14 Surfactin A, [M+H]+ / [M+2H]2+	1022.6708 / 511.8401	C52H91N7O13	-3.9 / -1.8
35.82	C15 Surfactin A, [M+H]+ / [M+2H]2+	1036.6871 / 518.8484	C53H93N7O13	-2.7 / -0.9
36.02	C15 Surfactin A, [M+H]+ / [M+2H]2+	1036.6878 / 518.8485	C53H93N7O13	-2.5 / -0.8
36.31	C14 Surfactin A, [M+H]+ / [M+2H]2+	1022.6727 / 511.8404	C52H91N7O13	-2.1 / -1.2

## Sheet: Table S5
Table S5 Assignment of lipopeptides isolated from the culture supernatant of B. velezensis P63
Retention time	Assignment	Mass peak (m/z)	Molecular formula	Mass error (ppm)	Structural formula	References
6.22	C14 Iturin A, [M+H]+ / [M+2H]2+	1043.5516 / 522.2796	C48H74N12O14	-0.4 / -0.1		(Gong et al., 2006; Chen et al., 2008; Yang et al., 2015 )
6.83	C15 Iturin A, [M+H]+ / [M+2H]2+	1057.5662 / 529.2866	C49H76N12O14	-1.1 / -1.7
6.95	C15 Iturin A, [M+H]+ / [M+2H]2+	1057.5662 / 529.2871	C49H76N12O14	-1.4 / -1.7
8.48	C16 Iturin A, [M+H]+ / [M+2H]2+	1071.5818 / 536.2942	C50H78N12O14	-1.4 / -2.0
9.61	C17 Iturin A, [M+H]+ / [M+2H]2+	1085.5975 / 543.3022	C51H80N12O14	-1.4 / -1.7
10.93	C14 Fengycin A, [M+H]+ / [M+2H]2+	1435.7732 / 718.3883	C70H106N12O20	1.9 / -1.7		(Chen et al., 2008; Bie et al., 2009; Pecci et al., 2010; Yang et al., 2015; Ma et al., 2016; Daas et al., 2018; Su et al., 2020)
12.44	C15 Fengycin A, [M+H]+ / [M+2H]2+	1449.7853 / 725.3956	C71H108N12O20	-1.6 / -2.5
14.76	C16 Fengycin A, [M+H]+ / [M+2H]2+	1463.8041 / 732.4042	C72H110N12O20	0.6 / -1.4
16.38	C17 Fengycin A, [M+H]+ / [M+2H]2+	1477.8205 / 739.4117	C73H112N12O20	1.1 / -1.9
16.63	C17 Fengycin A, [M+H]+ / [M+2H]2+	1477.8207 / 739.4229	C73H112N12O20	1.2 / -1.6
18.27	C17 Fengycin B, [M+H]+ / [M+2H]2+	1505.8505 / 753.4273	C75H116N12O20	0.2 / -1.9
18.8	*C15 Fengycin A, [M+H]+ / [M+2H]2+	1447.8072 / 724.9076	C72H110N12O19	-0.8 / -1.9
19.76	C16 Fengycin B, [M+H]+ / [M+2H]2+	1491.8360 / 746.9207	C74H114N12O20	1.0 / -2.4
28.9	C12 Surfactin A, [M+H]+ / [M+2H]2+	994.6420 / 497.8250	C50H87N7O13	-1.5 / -0.7		(Chen et al., 2008; Yang et al., 2015; Ma et al., 2016)
30.72	C13 Surfactin A, [M+H]+ / [M+2H]2+	1008.6576 / 504.8326	C51H89N7O13	-1.5 / -1.2
30.93	C13 Surfactin A, [M+H]+ / [M+2H]2+	1008.6576 / 504.8328	C51H89N7O13	-1.6 / -0.8
33.52	C14 Surfactin A, [M+H]+ / [M+2H]2+	1022.6742 / 511.8406	C52H91N7O13	-0.5 / -0.8
34.12	C14 Surfactin A, [M+H]+ / [M+2H]2+	1022.6720 / 511.8406	C52H91N7O13	-2.7 / -0.8
35.83	C15 Surfactin A, [M+H]+ / [M+2H]2+	1036.6880 / 518.8479	C53H93N7O13	-2.3 / -1.8
36.02	C15 Surfactin A, [M+H]+ / [M+2H]2+	1036.6883 / 518.8482	C53H93N7O13	-2.0 / -1.2

## Sheet: Table S6
Table S6 The categories of the 85 commonly highly up-regulated genes (average log2 fold change > 2.0, P < 0.05) in S. maltophilia treated with three Bacillus lipopeptide extracts
Gene ID	Gene Name	Gene Description	GO ID	GO Category	Go Description	KO ID	KEGG Name	Pathway ID	COG ID	COG Type	COG Categories	COG Functional	Log2FC(Ba/CK)	P.value(Ba/CK)	Log2FC(Bs/CK)	P.value(Bs/CK)	Log2FC(Bv/CK)	P.value(Bv/CK)	Log2FC(average)
novel0370	-	hypothetical protein SM139_3432 [Stenotrophomonas maltophilia]	GO:0005886;	cellular_component;;	CC:plasma membrane;;	------	------	------	COG0330	O;;	Posttranslational modification, protein turnover, chaperones;;	Regulator of protease activity HflC, stomatin/prohibitin superfamily	8.34501	2.66397e-41	8.53021	7.97118e-59	10.3273	1.22415e-91	9.06751
SMLT_RS21470	SMLT_RS21470	slipin family protein	GO:0006508;;GO:0005886;;GO:0008233;	biological_process;;cellular_component;;molecular_function;;	BP:proteolysis;;CC:plasma membrane;;MF:peptidase activity;;	------	------	------	COG0330	O;;	Posttranslational modification, protein turnover, chaperones;;	Regulator of protease activity HflC, stomatin/prohibitin superfamily	7.99745	1.2029e-57	7.98968	8.78804e-202	9.62289	0	8.53667
SMLT_RS06000	SMLT_RS06000	GNAT family N-acetyltransferase	GO:0016407;	molecular_function;;	MF:acetyltransferase activity;;	------	------	------	COG1247	E;;	Amino acid transport and metabolism;;	L-amino acid N-acyltransferase MnaT	4.96683	1.65468e-64	2.89361	1.14258e-16	2.89057	9.15944e-19	3.58367
SMLT_RS02860	asnB	asparagine synthase (glutamine-hydrolyzing)	GO:0006529;;GO:0006541;;GO:0008483;;GO:0004066;;GO:0005524;	biological_process;;biological_process;;molecular_function;;molecular_function;;molecular_function;;	BP:asparagine biosynthetic process;;BP:glutamine metabolic process;;MF:transaminase activity;;MF:asparagine synthas;;MF:ATP binding;;	K01953	asnB	map00250	COG0367	E;;	Amino acid transport and metabolism;;	Asparagine synthetase B (glutamine-hydrolyzing)	5.83902	9.72978e-112	1.30557	0.0132676	2.26411	6.99529e-10	3.13623
SMLT_RS05995	mqo	malate dehydrogenase (quinone)	GO:0006099;;GO:0008924;;GO:0052589;	biological_process;;molecular_function;;molecular_function;;	BP:tricarboxylic acid cycle;;MF:malate dehydrogenas;;MF:malate dehydrogenas;;	K00116	mqo	map00020;;map00620	COG0579	G;;	Carbohydrate transport and metabolism;;	L-2-hydroxyglutarate oxidase LhgO	5.29795	0	1.68368	9.06112e-12	1.62794	2.28873e-29	2.86986
novel0042	-	GatB/YqeY domain-containing protein [Stenotrophomonas maltophilia]	GO:0016884;	molecular_function;;	MF:carbon-nitrogen ligase activity, with glutamine as amido-N-donor;;	K09117	------	------	COG1610	R;;	General function prediction only;;	Uncharacterized conserved protein YqeY, may have tRNA amino acid amidase activity	2.84373	6.56268e-28	2.36184	8.77866e-22	3.22199	6.04251e-46	2.80919
SMLT_RS02140	SMLT_RS02140	GatB/YqeY domain-containing protein	GO:0016740;;GO:0016884;	molecular_function;;molecular_function;;	MF:transferase activity;;MF:carbon-nitrogen ligase activity, with glutamine as amido-N-donor;;	K09117	------	------	COG1610	R;;	General function prediction only;;	Uncharacterized conserved protein YqeY, may have tRNA amino acid amidase activity	2.80052	6.46484e-68	2.15607	4.67473e-26	3.0199	2.66252e-95	2.65883
SMLT_RS20150	SMLT_RS20150	D-alanyl-D-alanine carboxypeptidase family protein	GO:0071555;;GO:0008360;;GO:0009252;;GO:0006508;;GO:0009002;	biological_process;;biological_process;;biological_process;;biological_process;;molecular_function;;	BP:cell wall organization;;BP:regulation of cell shape;;BP:peptidoglycan biosynthetic process;;BP:proteolysis;;MF:serine-type D-Ala-D-Ala carboxypeptidase activity;;	K07258	dacC	map00550	COG1686	M;;	Cell wall/membrane/envelope biogenesis;;	D-alanyl-D-alanine carboxypeptidase	3.7059	3.20708e-10	2.2781	0.00269021	1.86694	0.0158492	2.61698
SMLT_RS20010	SMLT_RS20010	3-deoxy-7-phosphoheptulonate synthase	GO:0009423;;GO:0008652;;GO:0009073;;GO:0003849;	biological_process;;biological_process;;biological_process;;molecular_function;;	BP:chorismate biosynthetic process;;BP:cellular amino acid biosynthetic process;;BP:aromatic amino acid family biosynthetic process;;MF:3-deoxy-7-phosphoheptulonate synthase activity;;	K01626	aroF	map02024;;map00400	COG0722	E;;	Amino acid transport and metabolism;;	3-deoxy-D-arabino-heptulosonate 7-phosphate (DAHP) synthase	2.266	1.67221e-45	2.46357	4.10438e-42	2.53944	5.56675e-55	2.423
SMLT_RS14720	SMLT_RS14720	NAD(P)H-dependent oxidoreductase	GO:0016655;;GO:0010181;;GO:0009055;;GO:0016652;;GO:0016787;	molecular_function;;molecular_function;;molecular_function;;molecular_function;;molecular_function;;	MF:oxidoreductase activity, acting on NA;;MF:FMN binding;;MF:electron carrier activity;;MF:oxidoreductase activity, acting on NA;;MF:hydrolase activity;;	K01118	acpD	------	COG1182	C;;	Energy production and conversion;;	FMN-dependent NADH-azoreductase	2.78335	4.96916e-55	1.81786	1.66633e-18	1.93334	1.90686e-33	2.17818
SMLT_RS12630	SMLT_RS12630	ABC transporter six-transmembrane domain-containing protein	GO:0016021;;GO:0140359;;GO:0005524;	cellular_component;;molecular_function;;molecular_function;;	CC:integral component of membrane;;MF:ABC-type transmembrane transporter activity;;MF:ATP binding;;	------	------	------	------	------	------	------	9.43316	3.4059e-20	5.45299	1.16904e-05	5.89391	2.01912e-07	6.92668
SMLT_RS10580	SMLT_RS10580	efflux RND transporter periplasmic adaptor subunit	GO:0016020;;GO:0022857;	cellular_component;;molecular_function;;	CC:membrane;;MF:transmembrane transporter activity;;	K18145	adeA	map01501	COG0845;;COG0845	M;;V;;	Cell wall/membrane/envelope biogenesis;;Defense mechanisms;;	Multidrug efflux pump subunit AcrA (membrane-fusion protein)	7.71864	0	5.12218	1.02935e-71	5.89534	2.56604e-126	6.24539
novel0190	-	hypothetical protein SM139_1351 [Stenotrophomonas maltophilia]	GO:0016020;;GO:0022857;	cellular_component;;molecular_function;;	CC:membrane;;MF:transmembrane transporter activity;;	K18145	adeA	map01501	COG0845;;COG0845	M;;V;;	Cell wall/membrane/envelope biogenesis;;Defense mechanisms;;	Multidrug efflux pump subunit AcrA (membrane-fusion protein)	7.07505	2.2242e-32	5.45263	5.32581e-13	5.88463	6.02548e-21	6.13744
SMLT_RS10585	SMLT_RS10585	multidrug efflux RND transporter permease subunit	GO:0042908;;GO:0016021;;GO:0005886;;GO:0015562;	biological_process;;cellular_component;;cellular_component;;molecular_function;;	BP:xenobiotic transport;;CC:integral component of membrane;;CC:plasma membrane;;MF:efflux transmembrane transporter activity;;	K18146	adeB	map01501	COG0841	V;;	Defense mechanisms;;	Multidrug efflux pump subunit AcrB	8.38147	0	4.40352	1.56218e-108	5.43784	3.33308e-122	6.07428
SMLT_RS19370	smeD	multidrug efflux RND transporter periplasmic adaptor subunit SmeD	GO:0016020;;GO:0022857;	cellular_component;;molecular_function;;	CC:membrane;;MF:transmembrane transporter activity;;	K03585	acrA	map01501;;map01503	COG0845;;COG0845	M;;V;;	Cell wall/membrane/envelope biogenesis;;Defense mechanisms;;	Multidrug efflux pump subunit AcrA (membrane-fusion protein)	8.07132	0	2.70984	5.78539e-31	5.34167	4.02282e-138	5.37428
SMLT_RS19365	smeE	multidrug efflux RND transporter permease subunit SmeE	GO:0042908;;GO:0016021;;GO:0005886;;GO:0015562;	biological_process;;cellular_component;;cellular_component;;molecular_function;;	BP:xenobiotic transport;;CC:integral component of membrane;;CC:plasma membrane;;MF:efflux transmembrane transporter activity;;	K18138	acrB	map01501;;map01503	COG0841	V;;	Defense mechanisms;;	Multidrug efflux pump subunit AcrB	7.91674	0	1.97734	3.90103e-24	3.83651	1.56236e-20	4.57686
SMLT_RS19360	smeF	multidrug efflux RND transporter outer membrane subunit SmeF	------	------	------	K18139	oprM	map02024;;map01501	COG1538	M;;	Cell wall/membrane/envelope biogenesis;;	Outer membrane protein TolC	7.32087	4.46455e-259	2.34133	1.21573e-26	2.9825	8.6665e-24	4.2149
SMLT_RS18810	SMLT_RS18810	porin	------	------	------	K07221	oprO_P	------	COG3746	P;;	Inorganic ion transport and metabolism;;	Phosphate-selective porin	3.74829	1.60781e-17	2.05066	4.87871e-05	4.97198	2.49449e-56	3.59031
novel0334	-	Multidrug efflux pump subunit AcrB [Stenotrophomonas maltophilia]	------	------	------	K18138	acrB	map01501;;map01503	COG0841	V;;	Defense mechanisms;;	Multidrug efflux pump subunit AcrB	6.1377	8.21846e-190	1.04323	0.00332231	3.09397	1.19046e-21	3.42497
SMLT_RS20005	SMLT_RS20005	trimeric intracellular cation channel family protein	GO:0016021;;GO:0005886;	cellular_component;;cellular_component;;	CC:integral component of membrane;;CC:plasma membrane;;	------	------	------	COG2860	S;;	Function unknown;;	Uncharacterized membrane protein YeiH	4.58246	3.16572e-55	2.24064	8.35706e-05	3.33836	2.79036e-25	3.38715
SMLT_RS07870	SMLT_RS07870	MipA/OmpV family protein	GO:0009279;	cellular_component;;	CC:cell outer membrane;;	K07274	mipA	------	COG3713	M;;	Cell wall/membrane/envelope biogenesis;;	Outer membrane scaffolding protein for murein synthesis, MipA/OmpV family	3.8131	1.99767e-05	2.59358	0.0249986	3.68305	5.99321e-05	3.36324
SMLT_RS06015	SMLT_RS06015	LysE family transporter	GO:0006865;;GO:0016021;;GO:0005886;	biological_process;;cellular_component;;cellular_component;;	BP:amino acid transport;;CC:integral component of membrane;;CC:plasma membrane;;	K06895	lysE	------	COG1279	E;;	Amino acid transport and metabolism;;	Arginine exporter protein ArgO	2.05644	2.14869e-13	2.69214	9.07579e-12	3.55249	5.45427e-36	2.76703
SMLT_RS18815	SMLT_RS18815	CitMHS family transporter	GO:0016021;;GO:0015137;	cellular_component;;molecular_function;;	CC:integral component of membrane;;MF:citrate transmembrane transporter activity;;	K03300	------	------	COG2851	C;;	Energy production and conversion;;	Mg2+/citrate symporter	2.82941	2.75121e-20	1.0748	0.0381362	3.50502	2.95996e-39	2.46975
SMLT_RS19375	smeT	efflux transporter SmeDEF transcriptional repressor SmeT	GO:0003677;	molecular_function;;	MF:DNA binding;;	K03577	acrR	------	COG1309	K;;	Transcription;;	DNA-binding protein, AcrR family, includes nucleoid occlusion protein SlmA	3.59892	4.39289e-105	1.23798	2.32981e-10	2.15084	8.66498e-46	2.32925
SMLT_RS08840	SMLT_RS08840	efflux RND transporter periplasmic adaptor subunit	GO:0016020;;GO:0022857;	cellular_component;;molecular_function;;	CC:membrane;;MF:transmembrane transporter activity;;	K19586	oqxA	------	COG0845;;COG0845	M;;V;;	Cell wall/membrane/envelope biogenesis;;Defense mechanisms;;	Multidrug efflux pump subunit AcrA (membrane-fusion protein)	2.60635	6.69167e-22	2.02744	4.04678e-11	1.9306	1.66544e-11	2.18813
SMLT_RS02485	SMLT_RS02485	ATP-binding cassette domain-containing protein	GO:0005524;	molecular_function;;	MF:ATP binding;;	------	------	------	COG0488	R;;	General function prediction only;;	ATPase components of ABC transporters with duplicated ATPase domains	2.68585	2.07188e-16	1.7852	9.99763e-05	2.05127	7.83239e-08	2.17411
SMLT_RS04870	sugE	quaternary ammonium compound efflux SMR transporter SugE	GO:0042221;;GO:0005887;;GO:0022857;	biological_process;;cellular_component;;molecular_function;;	BP:response to chemical;;CC:integral component of plasma membrane;;MF:transmembrane transporter activity;;	K11741	sugE	------	COG2076	V;;	Defense mechanisms;;	Multidrug transporter EmrE and related cation transporters	2.37881	5.71344e-22	2.15679	1.86336e-09	1.90992	1.18761e-05	2.1485
SMLT_RS19625	SMLT_RS19625	outer membrane beta-barrel protein	GO:0019867;	cellular_component;;	CC:outer membrane;;	K07275	ompW	------	COG3047	M;;	Cell wall/membrane/envelope biogenesis;;	Outer membrane protein OmpW	3.84196	3.32665e-151	1.25148	4.61682e-13	1.333	1.7098e-19	2.14215
novel0348	-	hypothetical protein AR275_15590, partial [Stenotrophomonas maltophilia]	GO:0019867;	cellular_component;;	CC:outer membrane;;	K07275	ompW	------	COG3047	M;;	Cell wall/membrane/envelope biogenesis;;	Outer membrane protein OmpW	3.62851	7.69276e-93	1.26771	1.64746e-12	1.39948	1.09287e-18	2.09857
novel0373	-	RNA-splicing ligase RtcB [Stenotrophomonas maltophilia]	------	------	------	K14415	rtcB	------	COG1690	J;;	Translation, ribosomal structure and biogenesis;;	RNA-splicing ligase RtcB, repairs tRNA damage	6.81368	3.93411e-09	7.17865	7.46197e-10	9.21287	8.06855e-18	7.73507
novel0372	-	RNA-splicing ligase RtcB [Stenotrophomonas maltophilia]	GO:0006396;;GO:0008452;;GO:0046872;;GO:0005525;	biological_process;;molecular_function;;molecular_function;;molecular_function;;	BP:RNA processing;;MF:RNA ligase activity;;MF:metal ion binding;;MF:GTP binding;;	K14415	rtcB	------	COG1690	J;;	Translation, ribosomal structure and biogenesis;;	RNA-splicing ligase RtcB, repairs tRNA damage	7.01261	5.46118e-16	6.5273	3.84823e-33	8.5929	3.26297e-63	7.3776
SMLT_RS21475	SMLT_RS21475	RtcB family protein	GO:0006396;;GO:0046872;;GO:0005525;;GO:0008452;	biological_process;;molecular_function;;molecular_function;;molecular_function;;	BP:RNA processing;;MF:metal ion binding;;MF:GTP binding;;MF:RNA ligase activity;;	K14415	rtcB	------	COG1690	J;;	Translation, ribosomal structure and biogenesis;;	RNA-splicing ligase RtcB, repairs tRNA damage	6.24837	1.3645e-44	5.41156	2.6824e-103	7.36491	0	6.34161
novel0371	-	RNA-splicing ligase RtcB, partial [Stenotrophomonas maltophilia]	------	------	------	K14415	rtcB	------	COG1690	J;;	Translation, ribosomal structure and biogenesis;;	RNA-splicing ligase RtcB, repairs tRNA damage	2.26405	6.87589e-05	1.94118	0.000250675	4.1637	1.16653e-29	2.78965
novel0140	-	GTPase ObgE, partial [Stenotrophomonas maltophilia]	GO:0042254;;GO:0005737;;GO:0000287;;GO:0003924;;GO:0005525;	biological_process;;cellular_component;;molecular_function;;molecular_function;;molecular_function;;	BP:ribosome biogenesis;;CC:cytoplasm;;MF:magnesium ion binding;;MF:GTPase activity;;MF:GTP binding;;	K03979	obgE	------	COG0536;;COG0536	D;;L;;	Cell cycle control, cell division, chromosome partitioning;;Replication, recombination and repair;;	GTPase involved in cell partioning and DNA repair;;	2.681	6.91806e-12	2.17084	1.04387e-05	3.01868	6.56867e-16	2.62351
SMLT_RS06195	obgE	GTPase ObgE	GO:0042254;;GO:0005737;;GO:0000287;;GO:0003924;;GO:0005525;	biological_process;;cellular_component;;molecular_function;;molecular_function;;molecular_function;;	BP:ribosome biogenesis;;CC:cytoplasm;;MF:magnesium ion binding;;MF:GTPase activity;;MF:GTP binding;;	K03979	obgE	------	COG0536;;COG0536	D;;L;;	Cell cycle control, cell division, chromosome partitioning;;Replication, recombination and repair;;	GTPase involved in cell partioning and DNA repair;;	2.57065	7.49209e-63	1.47674	1.98099e-15	2.19914	1.01791e-89	2.08218
novel0149	-	translation elongation factor Ts [Stenotrophomonas maltophilia]	GO:0005737;;GO:0003746;	cellular_component;;molecular_function;;	CC:cytoplasm;;MF:translation elongation factor activity;;	K02357	tsf	------	COG0264	J;;	Translation, ribosomal structure and biogenesis;;	Translation elongation factor EF-Ts	3.51757	2.80905e-68	1.91841	5.64993e-19	3.05087	1.82137e-69	2.82895
SMLT_RS11340	fusA	elongation factor G	GO:0003746;;GO:0003924;;GO:0005525;	molecular_function;;molecular_function;;molecular_function;;	MF:translation elongation factor activity;;MF:GTPase activity;;MF:GTP binding;;	K02355	fusA	------	COG0480	J;;	Translation, ribosomal structure and biogenesis;;	Translation elongation factor EF-G, a GTPase	1.6143	4.04776e-11	3.45937	7.52835e-55	3.09089	2.33194e-92	2.72152
SMLT_RS04395	rpsN	30S ribosomal protein S14	GO:0006412;;GO:1990904;;GO:0005840;;GO:0003735;;GO:0019843;	biological_process;;cellular_component;;cellular_component;;molecular_function;;molecular_function;;	BP:translation;;CC:ribonucleoprotein complex;;CC:ribosome;;MF:structural constituent of ribosome;;MF:rRNA binding;;	K02954	rpsN	map03010	COG0199	J;;	Translation, ribosomal structure and biogenesis;;	Ribosomal protein S14	3.91052	6.59464e-250	1.47146	2.49837e-27	2.68805	2.68553e-150	2.69001
SMLT_RS07225	tsf	translation elongation factor Ts	GO:0005737;;GO:0003746;	cellular_component;;molecular_function;;	CC:cytoplasm;;MF:translation elongation factor activity;;	K02357	tsf	------	COG0264	J;;	Translation, ribosomal structure and biogenesis;;	Translation elongation factor EF-Ts	3.40466	1.58771e-113	1.71569	1.16679e-23	2.79289	3.93858e-92	2.63775
SMLT_RS04385	rplX	50S ribosomal protein L24	GO:0006412;;GO:1990904;;GO:0005840;;GO:0003735;;GO:0019843;	biological_process;;cellular_component;;cellular_component;;molecular_function;;molecular_function;;	BP:translation;;CC:ribonucleoprotein complex;;CC:ribosome;;MF:structural constituent of ribosome;;MF:rRNA binding;;	K02895	rplX	map03010	COG0198	J;;	Translation, ribosomal structure and biogenesis;;	Ribosomal protein L24	3.46514	2.04637e-78	1.52681	5.19503e-13	2.80843	3.33149e-58	2.60012
novel0150	-	MULTISPECIES: 30S ribosomal protein S2 [Stenotrophomonas]	GO:0006412;;GO:0015935;;GO:0003735;	biological_process;;cellular_component;;molecular_function;;	BP:translation;;CC:small ribosomal subunit;;MF:structural constituent of ribosome;;	K02967	rpsB	map03010	COG0052	J;;	Translation, ribosomal structure and biogenesis;;	Ribosomal protein S2	3.09023	2.20281e-58	1.78156	2.47126e-16	2.90432	3.33852e-72	2.59204
SMLT_RS04375	rpsQ	30S ribosomal protein S17	GO:0006412;;GO:1990904;;GO:0005840;;GO:0003735;;GO:0019843;	biological_process;;cellular_component;;cellular_component;;molecular_function;;molecular_function;;	BP:translation;;CC:ribonucleoprotein complex;;CC:ribosome;;MF:structural constituent of ribosome;;MF:rRNA binding;;	K02961	rpsQ	map03010	COG0186	J;;	Translation, ribosomal structure and biogenesis;;	Ribosomal protein S17	3.57408	3.52351e-138	1.42864	5.9965e-17	2.74452	3.90539e-81	2.58241
SMLT_RS04290	rplL	50S ribosomal protein L7/L12	GO:0006412;;GO:1990904;;GO:0005840;;GO:0003735;	biological_process;;cellular_component;;cellular_component;;molecular_function;;	BP:translation;;CC:ribonucleoprotein complex;;CC:ribosome;;MF:structural constituent of ribosome;;	K02935	rplL	map03010	COG0222	J;;	Translation, ribosomal structure and biogenesis;;	Ribosomal protein L7/L12	3.79063	5.56614e-142	1.41091	1.34317e-16	2.4741	3.91029e-62	2.55855
SMLT_RS04390	rplE	50S ribosomal protein L5	GO:0006412;;GO:0005840;;GO:1990904;;GO:0000049;;GO:0019843;;GO:0003735;	biological_process;;cellular_component;;cellular_component;;molecular_function;;molecular_function;;molecular_function;;	BP:translation;;CC:ribosome;;CC:ribonucleoprotein complex;;MF:tRNA binding;;MF:rRNA binding;;MF:structural constituent of ribosome;;	K02931	rplE	map03010	COG0094	J;;	Translation, ribosomal structure and biogenesis;;	Ribosomal protein L5	3.59772	7.67191e-142	1.39816	1.03121e-17	2.62751	2.78545e-73	2.54113
SMLT_RS07230	rpsB	30S ribosomal protein S2	GO:0006412;;GO:0015935;;GO:0003735;	biological_process;;cellular_component;;molecular_function;;	BP:translation;;CC:small ribosomal subunit;;MF:structural constituent of ribosome;;	K02967	rpsB	map03010	COG0052	J;;	Translation, ribosomal structure and biogenesis;;	Ribosomal protein S2	3.08722	1.08497e-82	1.71025	2.42858e-18	2.78027	3.7405e-87	2.52591
SMLT_RS04380	rplN	50S ribosomal protein L14	GO:0006412;;GO:0015934;;GO:0003735;;GO:0019843;	biological_process;;cellular_component;;molecular_function;;molecular_function;;	BP:translation;;CC:large ribosomal subunit;;MF:structural constituent of ribosome;;MF:rRNA binding;;	K02874	rplN	map03010	COG0093	J;;	Translation, ribosomal structure and biogenesis;;	Ribosomal protein L14	3.38068	6.03082e-96	1.37891	4.57623e-14	2.68145	1.80018e-63	2.48035
SMLT_RS04365	rplP	50S ribosomal protein L16	GO:0006412;;GO:0005840;;GO:1990904;;GO:0000049;;GO:0019843;;GO:0003735;	biological_process;;cellular_component;;cellular_component;;molecular_function;;molecular_function;;molecular_function;;	BP:translation;;CC:ribosome;;CC:ribonucleoprotein complex;;MF:tRNA binding;;MF:rRNA binding;;MF:structural constituent of ribosome;;	K02878	rplP	map03010	COG0197	J;;	Translation, ribosomal structure and biogenesis;;	Ribosomal protein L16/L10AE	3.42416	3.07811e-84	1.28177	7.78834e-11	2.62357	3.33416e-57	2.44317
novel0080	-	hypothetical protein STPYR_20006 [uncultured Stenotrophomonas sp.]	GO:0006417;;GO:0006412;;GO:0015934;;GO:0000049;;GO:0019843;;GO:0003735;	biological_process;;biological_process;;cellular_component;;molecular_function;;molecular_function;;molecular_function;;	BP:regulation of translation;;BP:translation;;CC:large ribosomal subunit;;MF:tRNA binding;;MF:rRNA binding;;MF:structural constituent of ribosome;;	K02863	rplA	map03010	COG0081	J;;	Translation, ribosomal structure and biogenesis;;	Ribosomal protein L1	3.32784	1.31772e-66	1.46771	2.07604e-12	2.51084	6.49351e-54	2.43547
SMLT_RS04360	rpsC	30S ribosomal protein S3	GO:0006412;;GO:0005840;;GO:1990904;;GO:0019843;;GO:0003735;;GO:0003729;	biological_process;;cellular_component;;cellular_component;;molecular_function;;molecular_function;;molecular_function;;	BP:translation;;CC:ribosome;;CC:ribonucleoprotein complex;;MF:rRNA binding;;MF:structural constituent of ribosome;;MF:mRNA binding;;	K02982	rpsC	map03010	COG0092	J;;	Translation, ribosomal structure and biogenesis;;	Ribosomal protein S3	3.43567	2.74541e-128	1.34742	1.43716e-16	2.49057	7.35381e-74	2.42455
SMLT_RS04355	rplV	50S ribosomal protein L22	GO:0006412;;GO:0015934;;GO:0003735;;GO:0019843;	biological_process;;cellular_component;;molecular_function;;molecular_function;;	BP:translation;;CC:large ribosomal subunit;;MF:structural constituent of ribosome;;MF:rRNA binding;;	K02890	rplV	map03010	COG0091	J;;	Translation, ribosomal structure and biogenesis;;	Ribosomal protein L22	3.31503	1.45394e-81	1.40305	2.93509e-12	2.4719	4.27566e-56	2.39666
SMLT_RS16570	rlmH	23S rRNA (pseudouridine(1915)-N(3))-methyltransferase RlmH	GO:0005737;;GO:0070038;	cellular_component;;molecular_function;;	CC:cytoplasm;;MF:rRN;;	K00783	rlmH	------	COG1576	J;;	Translation, ribosomal structure and biogenesis;;	23S rRNA pseudoU1915 N3-methylase RlmH	2.96435	7.95605e-12	2.29881	4.32196e-05	1.85963	0.000559115	2.37426
SMLT_RS04280	rplA	50S ribosomal protein L1	GO:0006417;;GO:0006412;;GO:0015934;;GO:0000049;;GO:0019843;;GO:0003735;	biological_process;;biological_process;;cellular_component;;molecular_function;;molecular_function;;molecular_function;;	BP:regulation of translation;;BP:translation;;CC:large ribosomal subunit;;MF:tRNA binding;;MF:rRNA binding;;MF:structural constituent of ribosome;;	K02863	rplA	map03010	COG0081	J;;	Translation, ribosomal structure and biogenesis;;	Ribosomal protein L1	3.20548	3.20626e-90	1.49734	1.13995e-21	2.40891	8.709e-92	2.37058
SMLT_RS04370	rpmC	50S ribosomal protein L29	GO:0006412;;GO:1990904;;GO:0005840;;GO:0003735;	biological_process;;cellular_component;;cellular_component;;molecular_function;;	BP:translation;;CC:ribonucleoprotein complex;;CC:ribosome;;MF:structural constituent of ribosome;;	K02904	rpmC	map03010	COG0255	J;;	Translation, ribosomal structure and biogenesis;;	Ribosomal protein L29	3.04608	3.36325e-63	1.28277	7.62859e-10	2.63736	1.77868e-57	2.32207
SMLT_RS04455	rplQ	50S ribosomal protein L17	GO:0006412;;GO:1990904;;GO:0005840;;GO:0003735;	biological_process;;cellular_component;;cellular_component;;molecular_function;;	BP:translation;;CC:ribonucleoprotein complex;;CC:ribosome;;MF:structural constituent of ribosome;;	K02879	rplQ	map03010	COG0203	J;;	Translation, ribosomal structure and biogenesis;;	Ribosomal protein L17	3.64162	5.93084e-102	1.2527	1.55232e-07	2.03668	4.45768e-34	2.31033
SMLT_RS04285	rplJ	50S ribosomal protein L10	GO:0006412;;GO:1990904;;GO:0005840;;GO:0070180;	biological_process;;cellular_component;;cellular_component;;molecular_function;;	BP:translation;;CC:ribonucleoprotein complex;;CC:ribosome;;MF:large ribosomal subunit rRNA binding;;	K02864	rplJ	map03010	COG0244	J;;	Translation, ribosomal structure and biogenesis;;	Ribosomal protein L10	3.33804	1.03694e-118	1.28966	9.4304e-15	2.27452	1.0972e-58	2.30074
novel0093	-	MULTISPECIES: elongation factor Tu [Gammaproteobacteria]	GO:0005737;;GO:0003746;;GO:0003924;;GO:0005525;	cellular_component;;molecular_function;;molecular_function;;molecular_function;;	CC:cytoplasm;;MF:translation elongation factor activity;;MF:GTPase activity;;MF:GTP binding;;	K02358	tuf	map04626	COG0050	J;;	Translation, ribosomal structure and biogenesis;;	Translation elongation factor EF-Tu, a GTPase	3.20769	1.56205e-75	1.27073	1.15325e-09	2.33096	9.87547e-50	2.26979
SMLT_RS16050	rplT	50S ribosomal protein L20	GO:0006412;;GO:0000027;;GO:0005840;;GO:1990904;;GO:0019843;;GO:0003735;	biological_process;;biological_process;;cellular_component;;cellular_component;;molecular_function;;molecular_function;;	BP:translation;;BP:ribosomal large subunit assembly;;CC:ribosome;;CC:ribonucleoprotein complex;;MF:rRNA binding;;MF:structural constituent of ribosome;;	K02887	rplT	map03010	COG0292	J;;	Translation, ribosomal structure and biogenesis;;	Ribosomal protein L20	2.70814	3.06228e-73	1.71677	1.32149e-18	2.3245	1.02369e-56	2.2498
SMLT_RS04350	rpsS	30S ribosomal protein S19	GO:0006412;;GO:0005737;;GO:0015935;;GO:0003735;;GO:0019843;	biological_process;;cellular_component;;cellular_component;;molecular_function;;molecular_function;;	BP:translation;;CC:cytoplasm;;CC:small ribosomal subunit;;MF:structural constituent of ribosome;;MF:rRNA binding;;	K02965	rpsS	map03010	COG0185	J;;	Translation, ribosomal structure and biogenesis;;	Ribosomal protein S19	3.19133	3.95375e-83	1.20297	7.80592e-11	2.2945	5.80998e-54	2.2296
SMLT_RS04275	rplK	50S ribosomal protein L11	GO:0006412;;GO:1990904;;GO:0005840;;GO:0070180;;GO:0003735;	biological_process;;cellular_component;;cellular_component;;molecular_function;;molecular_function;;	BP:translation;;CC:ribonucleoprotein complex;;CC:ribosome;;MF:large ribosomal subunit rRNA binding;;MF:structural constituent of ribosome;;	K02867	rplK	map03010	COG0080	J;;	Translation, ribosomal structure and biogenesis;;	Ribosomal protein L11	2.98881	2.64677e-76	1.37071	2.64547e-13	2.32809	1.30302e-81	2.2292
SMLT_RS14990	rplI	50S ribosomal protein L9	GO:0006412;;GO:0005840;;GO:1990904;;GO:0003735;;GO:0019843;	biological_process;;cellular_component;;cellular_component;;molecular_function;;molecular_function;;	BP:translation;;CC:ribosome;;CC:ribonucleoprotein complex;;MF:structural constituent of ribosome;;MF:rRNA binding;;	K02939	rplI	map03010	COG0359	J;;	Translation, ribosomal structure and biogenesis;;	Ribosomal protein L9	3.21183	4.07797e-144	1.10953	7.12075e-09	2.13436	8.5336e-64	2.15191
novel0265	-	MULTISPECIES: 50S ribosomal protein L20 [Xanthomonadaceae]	GO:0006412;;GO:0000027;;GO:0005840;;GO:1990904;;GO:0019843;;GO:0003735;	biological_process;;biological_process;;cellular_component;;cellular_component;;molecular_function;;molecular_function;;	BP:translation;;BP:ribosomal large subunit assembly;;CC:ribosome;;CC:ribonucleoprotein complex;;MF:rRNA binding;;MF:structural constituent of ribosome;;	K02887	rplT	map03010	COG0292	J;;	Translation, ribosomal structure and biogenesis;;	Ribosomal protein L20	2.64775	7.01429e-61	1.53503	1.98099e-15	2.15094	2.86282e-52	2.11124
SMLT_RS20480	rpsI	30S ribosomal protein S9	GO:0006412;;GO:1990904;;GO:0005840;;GO:0003735;	biological_process;;cellular_component;;cellular_component;;molecular_function;;	BP:translation;;CC:ribonucleoprotein complex;;CC:ribosome;;MF:structural constituent of ribosome;;	K02996	rpsI	map03010	COG0103	J;;	Translation, ribosomal structure and biogenesis;;	Ribosomal protein S9	3.03453	1.17317e-91	1.13221	1.19276e-09	2.16069	2.6142e-71	2.10914
novel0075	-	MULTISPECIES: 50S ribosomal protein L25/general stress protein Ctc [Stenotrophomonas]	GO:0006412;;GO:1990904;;GO:0005840;;GO:0003735;;GO:0008097;	biological_process;;cellular_component;;cellular_component;;molecular_function;;molecular_function;;	BP:translation;;CC:ribonucleoprotein complex;;CC:ribosome;;MF:structural constituent of ribosome;;MF:5S rRNA binding;;	K02897	rplY	map03010	COG1825	J;;	Translation, ribosomal structure and biogenesis;;	Ribosomal protein L25 (general stress protein Ctc)	2.54931	2.18185e-48	1.39532	1.80531e-12	2.35539	7.85057e-42	2.1
SMLT_RS04340	rplW	50S ribosomal protein L23	GO:0006412;;GO:1990904;;GO:0005840;;GO:0003735;;GO:0019843;	biological_process;;cellular_component;;cellular_component;;molecular_function;;molecular_function;;	BP:translation;;CC:ribonucleoprotein complex;;CC:ribosome;;MF:structural constituent of ribosome;;MF:rRNA binding;;	K02892	rplW	map03010	COG0089	J;;	Translation, ribosomal structure and biogenesis;;	Ribosomal protein L23	2.84359	2.51875e-58	1.24115	4.77061e-09	2.16437	1.97671e-44	2.08303
SMLT_RS04195	ychF	redox-regulated ATPase YchF	GO:0043023;;GO:0043022;;GO:0005524;;GO:0016887;;GO:0005525;	molecular_function;;molecular_function;;molecular_function;;molecular_function;;molecular_function;;	MF:ribosomal large subunit binding;;MF:ribosome binding;;MF:ATP binding;;MF:ATPase activity;;MF:GTP binding;;	K06942	ychF	------	COG0012	J;;	Translation, ribosomal structure and biogenesis;;	Ribosome-binding ATPase YchF, GTP1/OBG family	2.9868	1.18206e-165	1.3652	3.86148e-14	1.85671	6.61122e-57	2.06957
novel0233	-	MULTISPECIES: 30S ribosomal protein S6 [Stenotrophomonas]	GO:0006412;;GO:1990904;;GO:0005840;;GO:0003735;;GO:0019843;	biological_process;;cellular_component;;cellular_component;;molecular_function;;molecular_function;;	BP:translation;;CC:ribonucleoprotein complex;;CC:ribosome;;MF:structural constituent of ribosome;;MF:rRNA binding;;	K02990	rpsF	map03010	COG0360	J;;	Translation, ribosomal structure and biogenesis;;	Ribosomal protein S6	3.16188	5.46651e-84	1.00136	0.000158638	2.02288	5.54719e-39	2.06204
SMLT_RS04335	rplD	50S ribosomal protein L4	GO:0006412;;GO:0005737;;GO:0005840;;GO:1990904;;GO:0019843;;GO:0003735;	biological_process;;cellular_component;;cellular_component;;cellular_component;;molecular_function;;molecular_function;;	BP:translation;;CC:cytoplasm;;CC:ribosome;;CC:ribonucleoprotein complex;;MF:rRNA binding;;MF:structural constituent of ribosome;;	K02926	rplD	map03010	COG0088	J;;	Translation, ribosomal structure and biogenesis;;	Ribosomal protein L4	2.94378	5.7531e-81	1.20151	8.3199e-11	2.00602	3.39451e-50	2.05044
SMLT_RS22865	rpmI	50S ribosomal protein L35	GO:0006412;;GO:0015934;;GO:0005840;;GO:0022625;;GO:1990904;;GO:0003735;	biological_process;;cellular_component;;cellular_component;;cellular_component;;cellular_component;;molecular_function;;	BP:translation;;CC:large ribosomal subunit;;CC:ribosome;;CC:cytosolic large ribosomal subunit;;CC:ribonucleoprotein complex;;MF:structural constituent of ribosome;;	K02916	rpmI	map03010	COG0291	J;;	Translation, ribosomal structure and biogenesis;;	Ribosomal protein L35	2.32137	9.90496e-31	1.59844	5.21214e-11	2.212	2.55151e-37	2.04394
SMLT_RS04345	rplB	50S ribosomal protein L2	GO:0006412;;GO:0015934;;GO:0003735;;GO:0016740;;GO:0019843;	biological_process;;cellular_component;;molecular_function;;molecular_function;;molecular_function;;	BP:translation;;CC:large ribosomal subunit;;MF:structural constituent of ribosome;;MF:transferase activity;;MF:rRNA binding;;	K02886	rplB	map03010	COG0090	J;;	Translation, ribosomal structure and biogenesis;;	Ribosomal protein L2	3.04492	4.46157e-89	1.10642	5.04032e-09	1.97313	2.25586e-44	2.04149
SMLT_RS04185	SMLT_RS04185	50S ribosomal protein L25/general stress protein Ctc	GO:0006412;;GO:1990904;;GO:0005840;;GO:0003735;;GO:0008097;	biological_process;;cellular_component;;cellular_component;;molecular_function;;molecular_function;;	BP:translation;;CC:ribonucleoprotein complex;;CC:ribosome;;MF:structural constituent of ribosome;;MF:5S rRNA binding;;	K02897	rplY	map03010	COG1825	J;;	Translation, ribosomal structure and biogenesis;;	Ribosomal protein L25 (general stress protein Ctc)	2.58634	3.89976e-91	1.27553	4.66362e-15	2.1596	7.36074e-55	2.00715
SMLT_RS12625	SMLT_RS12625	ATP-binding protein	GO:0016021;;GO:0000155;	cellular_component;;molecular_function;;	CC:integral component of membrane;;MF:phosphorelay sensor kinase activity;;	K18143	adeS	map01501	COG0642	T;;	Signal transduction mechanisms;;	Signal transduction histidine kinase	5.22491	2.18899e-42	2.57482	2.55304e-07	2.34573	2.26058e-06	3.38182
SMLT_RS17080	SMLT_RS17080	methyl-accepting chemotaxis protein	GO:0006935;;GO:0007165;;GO:0016021;	biological_process;;biological_process;;cellular_component;;	BP:chemotaxis;;BP:signal transduction;;CC:integral component of membrane;;	K03406	mcp	map02030;;map02020	COG0840	T;;	Signal transduction mechanisms;;	Methyl-accepting chemotaxis protein (MCP)	5.69179	2.47925e-223	1.33622	0.00110969	2.10904	1.69034e-35	3.04568
SMLT_RS21490	SMLT_RS21490	methyl-accepting chemotaxis protein	GO:0006935;;GO:0007165;;GO:0016021;	biological_process;;biological_process;;cellular_component;;	BP:chemotaxis;;BP:signal transduction;;CC:integral component of membrane;;	K03406	mcp	map02030;;map02020	COG0840	T;;	Signal transduction mechanisms;;	Methyl-accepting chemotaxis protein (MCP)	4.06767	8.19787e-81	1.31067	1.9183e-05	1.98943	8.33449e-20	2.45592
novel0369	-	hypothetical protein LONJADJL_02752 [Stenotrophomonas maltophilia]	------	------	------	------	------	------	------	------	------	------	4.35421	4.07351e-76	4.30467	7.51846e-62	4.86707	3.22814e-88	4.50865
SMLT_RS02865	SMLT_RS02865	phasin family protein	------	------	------	------	------	------	------	------	------	------	4.8348	6.31431e-52	3.2924	1.03875e-13	3.13675	4.98852e-17	3.75465
novel0368	-	unnamed protein product [Stenotrophomonas maltophilia]	------	------	------	------	------	------	------	------	------	------	3.53626	2.75121e-20	1.9555	5.95443e-05	3.19608	1.37137e-24	2.89595
SMLT_RS00860	SMLT_RS00860	Ax21 family protein	------	------	------	------	------	------	------	------	------	------	4.35282	7.52028e-176	2.34468	1.6473e-25	1.78747	4.01914e-25	2.82832
novel0012	-	MULTISPECIES: Ax21 family protein [Stenotrophomonas]	------	------	------	------	------	------	------	------	------	------	4.20504	2.57724e-123	2.33871	4.77763e-53	1.84198	1.33595e-21	2.79524
novel0059	-	hypothetical protein [Stenotrophomonas maltophilia]	------	------	------	------	------	------	------	------	------	------	2.89658	1.022e-13	1.34903	0.00111013	3.80655	2.43676e-39	2.68405
novel0035	-	hypothetical protein, partial [Stenotrophomonas maltophilia]	------	------	------	------	------	------	------	------	------	------	3.9879	1.25893e-63	2.16508	0.00991991	1.87974	3.59405e-12	2.67758
novel0027	-	hypothetical protein, partial [Mesorhizobium sp. M2D.F.Ca.ET.185.01.1.1]	------	------	------	------	------	------	------	------	------	------	3.24195	1.43348e-21	2.3868	2.12013e-11	2.15074	5.23155e-14	2.59317
SMLT_RS01815	SMLT_RS01815	Ax21 family protein	------	------	------	------	------	------	------	------	------	------	4.22981	1.74255e-226	1.67988	1.49641e-27	1.71987	4.59944e-36	2.54319
novel0026	-	hypothetical protein AR274_20060, partial [Stenotrophomonas maltophilia]	------	------	------	------	------	------	------	------	------	------	3.82317	1.69535e-66	1.70572	8.74927e-09	1.84081	1.01847e-16	2.45656
SMLT_RS00970	SMLT_RS00970	YkgJ family cysteine cluster protein	------	------	------	K06940	------	------	COG0727	R;;	General function prediction only;;	Uncharacterized protein YkgJ, contains CxxCxxCC motif	3.31987	4.16532e-39	1.67352	8.7967e-05	2.30573	2.19606e-13	2.43304
SMLT_RS22565	SMLT_RS22565	hypothetical protein	------	------	------	------	------	------	------	------	------	------	1.78788	5.1303e-05	1.75858	0.01379	2.60026	2.08401e-12	2.04891
“CK” represents the control S. maltophilia that was not exposed to lipopeptides of Bacillus spp. “Ba,” “Bs,” and “Bv” indicate samples of S. maltophilia cultures treated with lipopeptides from B. amyloliquefaciens, B. subtilis, and B. velezensis, respectively.

## Sheet: Table S7
Table S7 The categories of the 341 commonly up-regulated proteins (log2 fold change > 1.0, P < 0.05) in S. maltophilia treated with three Bacillus lipopeptide extracts
Accession_id	Description	GO_id	GO_term	KO_id	KO_name	Pathway_id	Pathway_definition	EggNOG_id	EggNOG_Functional Categories	EggNOG_description	Pfam_id	Domain	Domain description	Subcellular Loc	Log2FC(Ba/CK)	P.value(Ba/CK)	Log2FC(Bs/CK)	P.value(Bs/CK)	Log2FC(Bv/CK)	P.value(Bv/CK)
SMLT_RS12625	SMLT_RS12625	GO:0016020;GO:0005575;GO:0110165GO:0016773;GO:0000155;GO:0016301;GO:0140096;GO:0016775;GO:0003824;GO:0016740;GO:0003674;GO:0004673;GO:0004672;GO:0016772;GO:0140299	CC:membrane;CC:cellular_component;CC:cellular anatomical entityMF:phosphotransferase activity, alcohol group as acceptor;MF:phosphorelay sensor kinase activity;MF:kinase activity;MF:catalytic activity, acting on a protein;MF:phosphotransferase activity, nitrogenous group as acceptor;MF:catalytic activity;MF:transferase activity;MF:molecular_function;MF:protein histidine kinase activity;MF:protein…	K18143	adeS	map01501	beta-Lactam resistance	COG0642;ENOG410XRUB	U:Intracellular trafficking, secretion, and vesicular transport;T:Signal transduction mechanisms	COG0642(transfer protein, trbG); ENOG410XRUB(Histidine kinase)	PF02518.30;PF00512.29;PF00672.29	HATPase_c;HisKA;HAMP	Histidine kinase-, DNA gyrase B-, and HSP90-like ATPase;His Kinase A;HAMP domain	CYT	15.1148	1.082e-06	15.9012	2.845e-08	16.1697	8.213e-06
SMLT_RS07235	SMLT_RS07235	------	------	K07346	fimC	------	------	COG3121	O:Posttranslational modification, protein turnover, chaperones	COG3121(Molecular chaperone. Has ATPase activity (By similarity))	------	------	------	CYT	14.7847	4.434e-10	14.5645	2.501e-06	14.9431	3.514e-05
SMLT_RS21190	SMLT_RS21190	GO:0016020;GO:0019867;GO:0005575;GO:0009279;GO:0110165GO:0015562;GO:0005215;GO:0022857;GO:0003674	CC:membrane;CC:outer membrane;CC:cellular_component;CC:cell outer membrane;CC:cellular anatomical entityMF:efflux transmembrane transporter activity;MF:transporter activity;MF:transmembrane transporter activity;MF:molecular_function	K18323	smeC	map02020	Two-component system	COG1538	M:Cell wall/membrane/envelope biogenesis	COG1538(Membrane)	PF02321.22	OEP	Outer membrane efflux protein	CYT	13.9922	0.0001052	15.2752	4.57e-08	14.8865	3.754e-08
SMLT_RS14885	SMLT_RS14885	------	------	------	------	------	------	------	------		------	------	------	CYT	14.3965	0.01272	13.2809	0.0006855	13.8325	0.001155
SMLT_RS03585	SMLT_RS03585	GO:0022604;GO:0030203;GO:0008152;GO:0022603;GO:0044249;GO:0006807;GO:0009252;GO:0050789;GO:0071840;GO:0044038;GO:1901576;GO:0022414;GO:0071704;GO:0016043;GO:0071554;GO:0071555;GO:0065007;GO:0065008;GO:0006023;GO:0050793;GO:0009987;GO:0000270;GO:0009058;GO:0008360;GO:0008150;GO:0045229;GO:0000910;GO:1901564;GO:1901566;GO:0043093;GO:1901137;GO:1901135;GO:0044237;GO:0043170;GO:0009059;GO:0006022;GO:…	BP:regulation of cell morphogenesis;BP:glycosaminoglycan metabolic process;BP:metabolic process;BP:regulation of anatomical structure morphogenesis;BP:cellular biosynthetic process;BP:nitrogen compound metabolic process;BP:peptidoglycan biosynthetic process;BP:regulation of biological process;BP:cellular component organization or biogenesis;BP:cell wall macromolecule biosynthetic process;BP:organ…	K03588	ftsW, spoVE	map04112	Cell cycle - Caulobacter	COG0772	D:Cell cycle control, cell division, chromosome partitioning	COG0772(Cell Division Protein)	PF01098.23	FTSW_RODA_SPOVE	Cell cycle protein	CYT	13.3075	0.00508	13.9322	0.004498	13.2552	0.01237
SMLT_RS10955	SMLT_RS10955	GO:0008104;GO:0030030;GO:0032940;GO:0071840;GO:0070727;GO:0140352;GO:0016043;GO:0071705;GO:0071702;GO:0033036;GO:0006810;GO:0008283;GO:0009306;GO:0009987;GO:0045184;GO:0044781;GO:0008150;GO:0071692;GO:0051234;GO:0051179;GO:0051641;GO:0006996;GO:0046903;GO:0035592;GO:0015031GO:0016020;GO:0110165;GO:0009425;GO:0005886;GO:0005575GO:0003674;GO:0016787;GO:0003824	BP:protein localization;BP:cell projection organization;BP:secretion by cell;BP:cellular component organization or biogenesis;BP:cellular macromolecule localization;BP:export from cell;BP:cellular component organization;BP:nitrogen compound transport;BP:organic substance transport;BP:macromolecule localization;BP:transport;BP:cell proliferation;BP:protein secretion;BP:cellular process;BP:establis…	K02419	fliP	map02040	Flagellar assembly	COG1338	N:Cell motility	COG1338(Flagellar biosynthetic protein FliP)	PF00813.24	FliP	FliP family	CYT	12.9642	6.071e-06	13.4945	0.0004349	13.5668	0.0003998
SMLT_RS18475	SMLT_RS18475	GO:0005575;GO:0016020;GO:0110165GO:0005215;GO:0005216;GO:0015075;GO:0022857;GO:0015267;GO:0003674;GO:0022803	CC:cellular_component;CC:membrane;CC:cellular anatomical entityMF:transporter activity;MF:ion channel activity;MF:ion transmembrane transporter activity;MF:transmembrane transporter activity;MF:channel activity;MF:molecular_function;MF:passive transmembrane transporter activity	K10716	kch, trkA, mthK, pch	------	------	COG1226	G:Carbohydrate transport and metabolism	COG1226(phosphoglycerate kinase)	PF00520.35;PF07885.20	Ion_trans;Ion_trans_2	Ion transport protein;Ion channel	CYT	12.9351	2.344e-05	13.4171	3.241e-07	13.6181	0.004303
SMLT_RS20640	SMLT_RS20640	GO:0005575;GO:0016020;GO:0110165	CC:cellular_component;CC:membrane;CC:cellular anatomical entity	------	------	------	------	ENOG41124V9	S:Function unknown	ENOG41124V9(-)	------	------	------	CYT	13.2463	2.107e-06	13.6377	4.919e-07	12.9756	2.364e-05
SMLT_RS11160	SMLT_RS11160	GO:0006996;GO:0022607;GO:0008283;GO:0030030;GO:0030031;GO:0009987;GO:0016043;GO:0008150;GO:0044781;GO:0044780;GO:0070925;GO:0071840	BP:organelle organization;BP:cellular component assembly;BP:cell proliferation;BP:cell projection organization;BP:cell projection assembly;BP:cellular process;BP:cellular component organization;BP:biological_process;BP:bacterial-type flagellum organization;BP:bacterial-type flagellum assembly;BP:organelle assembly;BP:cellular component organization or biogenesis	------	------	------	------	------	------		------	------	------	CYT	12.8586	0.0009758	13.9969	4.058e-05	12.6948	0.001871
SMLT_RS10980	SMLT_RS10980	GO:0006996;GO:0022607;GO:0008283;GO:0030030;GO:0030031;GO:0009987;GO:0016043;GO:0008150;GO:0044781;GO:0044780;GO:0070925;GO:0071840GO:0009424;GO:0005575;GO:0110165	BP:organelle organization;BP:cellular component assembly;BP:cell proliferation;BP:cell projection organization;BP:cell projection assembly;BP:cellular process;BP:cellular component organization;BP:biological_process;BP:bacterial-type flagellum organization;BP:bacterial-type flagellum assembly;BP:organelle assembly;BP:cellular component organization or biogenesisCC:bacterial-type flagellum hook;CC…	K02414	fliK	map02040	Flagellar assembly	COG3144	N:Cell motility	COG3144(Flagellar hook-length control protein)	PF02120.20	Flg_hook	Flagellar hook-length control protein FliK	CYT	13.0933	1.79e-05	13.7469	1.387e-06	12.6461	0.0003058
SMLT_RS23520	SMLT_RS23520	------	------	------	------	------	------	ENOG4111P9P;ENOG410ZAI2;COG3210	S:Function unknown;	ENOG4111P9P(-); ENOG410ZAI2(complete genome); COG3210(complete genome)	PF04829.17	PT-VENN	Pre-toxin domain with VENN motif	CYT	13.7965	0.0002236	13.5574	0.0007905	12.127	0.000599
SMLT_RS16460	SMLT_RS16460	GO:0005575;GO:0016020;GO:0110165	CC:cellular_component;CC:membrane;CC:cellular anatomical entity	K07148	K07148	------	------	COG2311	S:Function unknown	COG2311(Membrane)	PF04235.16	DUF418	Protein of unknown function	CYT	12.8508	3.732e-07	13.0809	0.00168	13.2765	4.048e-05
SMLT_RS18615	SMLT_RS18615	GO:0032774;GO:0006139;GO:0090304;GO:0044249;GO:0034641;GO:0006807;GO:1901362;GO:1901360;GO:0071704;GO:1901576;GO:0009987;GO:0006725;GO:0009058;GO:0009059;GO:0008150;GO:0008152;GO:0034654;GO:0046483;GO:0016070;GO:0044238;GO:0044271;GO:0044237;GO:0043170;GO:0006351;GO:0019438;GO:0018130GO:0003674;GO:0005488;GO:0003676;GO:0003677;GO:1901363;GO:0043565;GO:0140110;GO:0003700;GO:0097159	BP:RNA biosynthetic process;BP:nucleobase-containing compound metabolic process;BP:nucleic acid metabolic process;BP:cellular biosynthetic process;BP:cellular nitrogen compound metabolic process;BP:nitrogen compound metabolic process;BP:organic cyclic compound biosynthetic process;BP:organic cyclic compound metabolic process;BP:organic substance metabolic process;BP:organic substance biosynthetic…	K07506	K07506	------	------	ENOG410ZWSZ	K:Transcription	ENOG410ZWSZ(Transcriptional regulator (AraC family))	PF12833.11;PF00165.27	HTH_18;HTH_AraC	Helix-turn-helix domain;Bacterial regulatory helix-turn-helix proteins, AraC family	CYT	11.96	0.002	13.7699	0.0002508	12.7667	0.0001771
SMLT_RS05445	SMLT_RS05445	GO:0005575;GO:0016020;GO:0110165	CC:cellular_component;CC:membrane;CC:cellular anatomical entity	K08984	yjdF	------	------	COG3647	S:Function unknown	COG3647(Membrane)	PF09997.13	DUF2238	Predicted membrane protein	PLA	12.4776	3.439e-07	12.866	0.0002459	12.9029	0.0004994
SMLT_RS08465	SMLT_RS08465	GO:0016787;GO:0003674;GO:0003824	MF:hydrolase activity;MF:molecular_function;MF:catalytic activity	------	------	------	------	COG1073	S:Function unknown	COG1073(Hydrolase)	PF00561.24;PF12697.11;PF12146.12;PF02129.22	Abhydrolase_1;Abhydrolase_6;Hydrolase_4;Peptidase_S15	alpha/beta hydrolase fold;Alpha/beta hydrolase family;Serine aminopeptidase, S33;X-Pro dipeptidyl-peptidase	CYT	11.7238	0.0002558	13.5687	7.707e-05	12.9013	9.222e-05
SMLT_RS08855	SMLT_RS08855	GO:0016020;GO:0019867;GO:0005575;GO:0009279;GO:0110165GO:0015562;GO:0005215;GO:0022857;GO:0003674	CC:membrane;CC:outer membrane;CC:cellular_component;CC:cell outer membrane;CC:cellular anatomical entityMF:efflux transmembrane transporter activity;MF:transporter activity;MF:transmembrane transporter activity;MF:molecular_function	K18300	oprN	------	------	COG1538	K:Transcription	COG1538(LysR family (Transcriptional regulator)	PF02321.22	OEP	Outer membrane efflux protein	CYT	13.1353	3.605e-05	12.5908	6.576e-06	12.3618	0.0002706
SMLT_RS20950	SMLT_RS20950	GO:0032774;GO:0090304;GO:0034641;GO:0006807;GO:1901362;GO:1901360;GO:1901576;GO:0071704;GO:0006139;GO:0009987;GO:0006725;GO:0009058;GO:0009059;GO:0008150;GO:0008152;GO:0034654;GO:0046483;GO:0016070;GO:0044238;GO:0044271;GO:0044249;GO:0044237;GO:0043170;GO:0006351;GO:0019438;GO:0018130GO:0070279;GO:0008483;GO:0003674;GO:0030170;GO:0003676;GO:0003677;GO:1901363;GO:0043168;GO:0043167;GO:0016740;GO:0…	BP:RNA biosynthetic process;BP:nucleic acid metabolic process;BP:cellular nitrogen compound metabolic process;BP:nitrogen compound metabolic process;BP:organic cyclic compound biosynthetic process;BP:organic cyclic compound metabolic process;BP:organic substance biosynthetic process;BP:organic substance metabolic process;BP:nucleobase-containing compound metabolic process;BP:cellular process;BP:c…	------	------	------	------	COG1167	K:Transcription	COG1167(Transcriptional regulator, gntR family)	PF00155.25;PF00392.25	Aminotran_1_2;GntR	Aminotransferase class I and II;Bacterial regulatory proteins, gntR family	CYT	12.3679	1.485e-05	12.6914	0.0008692	12.0717	0.001383
SMLT_RS20005	SMLT_RS20005	GO:0005575;GO:0016020;GO:0110165;GO:0005886	CC:cellular_component;CC:membrane;CC:cellular anatomical entity;CC:plasma membrane	------	------	------	------	COG2860	S:Function unknown	COG2860(Membrane)	PF03458.17	Gly_transporter	Glycine transporter	CYT	12.7517	2.996e-06	11.8781	0.0007875	12.3992	0.01384
SMLT_RS15085	SMLT_RS15085	GO:0097159;GO:0003674;GO:0005488;GO:0003676;GO:0003677;GO:1901363	MF:organic cyclic compound binding;MF:molecular_function;MF:binding;MF:nucleic acid binding;MF:DNA binding;MF:heterocyclic compound binding	------	------	------	------	ENOG4111WDK;ENOG410ZS3W	K:Transcription;	ENOG4111WDK(Transcriptional regulator, TetR family); ENOG410ZS3W(family Transcriptional regulator)	PF14246.10;PF00440.27;PF16859.9	TetR_C_7;TetR_N;TetR_C_11	AefR-like transcriptional repressor, C-terminal domain;Bacterial regulatory proteins, tetR family;Tetracyclin repressor-like, C-terminal domain	CYT	12.1627	1.649e-05	12.554	0.003948	12.2957	0.004119
SMLT_RS17910	SMLT_RS17910	GO:0006807;GO:0071704;GO:0006508;GO:0032259;GO:0008150;GO:0008152;GO:0044238;GO:1901564;GO:0019538;GO:0043170GO:0016020;GO:0110165;GO:0005886;GO:0005575GO:0004175;GO:0003674;GO:0008168;GO:0008233;GO:0070001;GO:0016740;GO:0016741;GO:0016787;GO:0140096;GO:0003824;GO:0004190	BP:nitrogen compound metabolic process;BP:organic substance metabolic process;BP:proteolysis;BP:methylation;BP:biological_process;BP:metabolic process;BP:primary metabolic process;BP:organonitrogen compound metabolic process;BP:protein metabolic process;BP:macromolecule metabolic processCC:membrane;CC:cellular anatomical entity;CC:plasma membrane;CC:cellular_componentMF:endopeptidase activity;MF:…	K02654	pilD, pppA	------	------	COG1989;COG1989;COG1989	N:Cell motility;O:Posttranslational modification, protein turnover, chaperones;U:Intracellular trafficking, secretion, and vesicular transport	COG1989(Cleaves type-4 fimbrial leader sequence and methylates the N-terminal (generally Phe) residue (By similarity)); COG1989(Cleaves type-4 fimbrial leader sequence and methylates the N-terminal (generally Phe) residue (By similarity)); COG1989(Cleaves type-4 fimbrial leader sequence and methylates the N-terminal (generally Phe) residue (By similarity))	PF06750.17;PF01478.22	A24_N_bact;Peptidase_A24	Bacterial Peptidase A24 N-terminal domain;Type IV leader peptidase family	CYT	11.8868	1.65e-06	12.3879	3.162e-05	12.3839	0.001271
SMLT_RS17385	SMLT_RS17385	GO:0016020;GO:0005575;GO:0110165GO:0005215;GO:0022857;GO:0003674	CC:membrane;CC:cellular_component;CC:cellular anatomical entityMF:transporter activity;MF:transmembrane transporter activity;MF:molecular_function	K03301	TC.AAA	------	------	COG3202	C:Energy production and conversion	COG3202(carrier protein)	PF07690.20	MFS_1	Major Facilitator Superfamily	CYT	11.8856	9.729e-06	12.5366	0.002822	12.1742	0.0001749
SMLT_RS02460	SMLT_RS02460	GO:0006810;GO:0051234;GO:0006812;GO:0006811;GO:0000041;GO:0030001;GO:0008150;GO:0006829;GO:0051179GO:0016020;GO:0005575;GO:0110165GO:0003674;GO:0015075;GO:0022857;GO:0005215;GO:0008324	BP:transport;BP:establishment of localization;BP:cation transport;BP:ion transport;BP:transition metal ion transport;BP:metal ion transport;BP:biological_process;BP:zinc II ion transport;BP:localizationCC:membrane;CC:cellular_component;CC:cellular anatomical entityMF:molecular_function;MF:ion transmembrane transporter activity;MF:transmembrane transporter activity;MF:transporter activity;MF:catio…	------	------	------	------	COG1230	J:Translation, ribosomal structure and biogenesis	COG1230(Binds the lower part of the 30S subunit head. Binds mRNA in the 70S ribosome, positioning it for translation (By similarity))	PF01545.25	Cation_efflux	Cation efflux family	CYT	12.0388	0.005781	11.848	0.001636	11.8571	0.0005666
SMLT_RS21850	SMLT_RS21850	GO:0046493;GO:0044249;GO:1901269;GO:0006643;GO:1901576;GO:0071704;GO:0046467;GO:0006664;GO:1903509;GO:0006644;GO:0006629;GO:0009987;GO:0009247;GO:0009245;GO:0009058;GO:0008150;GO:0008152;GO:0044255;GO:0090407;GO:0008610;GO:0044238;GO:1901271;GO:0008654;GO:1901137;GO:1901135;GO:0044237;GO:0006796;GO:0006793;GO:0019637GO:0016020;GO:0110165;GO:0005575GO:0003674;GO:0008194;GO:0016740;GO:0008915;GO:00…	BP:lipid A metabolic process;BP:cellular biosynthetic process;BP:lipooligosaccharide metabolic process;BP:membrane lipid metabolic process;BP:organic substance biosynthetic process;BP:organic substance metabolic process;BP:membrane lipid biosynthetic process;BP:glycolipid metabolic process;BP:liposaccharide metabolic process;BP:phospholipid metabolic process;BP:lipid metabolic process;BP:cellular…	------	------	------	------	COG3952	M:Cell wall/membrane/envelope biogenesis	COG3952(lipid A biosynthesis)	PF07578.15	LAB_N	Lipid A Biosynthesis N-terminal domain	CYT	11.8718	0.0004642	12.0819	7.636e-05	11.7657	0.0003689
SMLT_RS07620	SMLT_RS07620	GO:0006810;GO:0009987;GO:0051179;GO:0008150;GO:0051234;GO:0055085GO:0016020;GO:0005575;GO:0005886;GO:0110165	BP:transport;BP:cellular process;BP:localization;BP:biological_process;BP:establishment of localization;BP:transmembrane transportCC:membrane;CC:cellular_component;CC:plasma membrane;CC:cellular anatomical entity	K11075	potH, spuG	map02010	ABC transporters	COG1176	P:Inorganic ion transport and metabolism	COG1176(transporter activity)	PF00528.26	BPD_transp_1	Binding-protein-dependent transport system inner membrane component	CYT	11.4253	6.235e-05	11.8292	0.0003538	11.7872	1.89e-07
SMLT_RS05895	SMLT_RS05895	GO:0043169;GO:0043167;GO:0003674;GO:0005488;GO:0046872;GO:0005509	MF:cation binding;MF:ion binding;MF:molecular_function;MF:binding;MF:metal ion binding;MF:calcium ion binding	------	------	------	------	ENOG410Y3N3	S:Function unknown	ENOG410Y3N3(EFh)	PF13202.10;PF13405.10;PF00036.36;PF13499.10	EF-hand_5;EF-hand_6;EF-hand_1;EF-hand_7	EF hand;EF-hand domain;EF hand;EF-hand domain pair	CYT	11.3161	0.02536	11.8405	0.0001608	11.4557	0.0002108
SMLT_RS12665	SMLT_RS12665	GO:0005575;GO:0110165;GO:0016020;GO:0005886GO:0015444;GO:0003674;GO:0005488;GO:0016887;GO:0043167;GO:1901363;GO:1901265;GO:0043168;GO:0042626;GO:0015318;GO:0035639;GO:0000166;GO:0015399;GO:0017076;GO:0046873;GO:0022804;GO:0016787;GO:0005215;GO:0008324;GO:0140358;GO:0017111;GO:0036094;GO:0003824;GO:0015095;GO:0022890;GO:0016818;GO:0030554;GO:0097367;GO:0097159;GO:0016817;GO:0019829;GO:0015075;GO:0…	CC:cellular_component;CC:cellular anatomical entity;CC:membrane;CC:plasma membraneMF:magnesium-importing ATPase activity;MF:molecular_function;MF:binding;MF:ATPase activity;MF:ion binding;MF:heterocyclic compound binding;MF:nucleoside phosphate binding;MF:anion binding;MF:ATPase activity, coupled to transmembrane movement of substances;MF:inorganic solute uptake transmembrane transporter activity…	K01531	mgtA, mgtB	------	------	COG0474	P:Inorganic ion transport and metabolism	COG0474(P-type atpase)	PF00122.24;PF00689.25;PF00690.30;PF00702.30;PF13246.10	E1-E2_ATPase;Cation_ATPase_C;Cation_ATPase_N;Hydrolase;Cation_ATPase	E1-E2 ATPase;Cation transporting ATPase, C-terminus;Cation transporter/ATPase, N-terminus;haloacid dehalogenase-like hydrolase;Cation transport ATPase	CYT	11.3953	0.000175	11.5643	1.474e-05	11.4887	0.001387
SMLT_RS07040	SMLT_RS07040	GO:0005575;GO:0016020;GO:0110165	CC:cellular_component;CC:membrane;CC:cellular anatomical entity	------	------	------	------	COG0697	S:Function unknown	COG0697(Protein of unknown function (DUF3301))	PF00892.24	EamA	EamA-like transporter family	CYT	11.4169	1.365e-05	11.5195	0.001163	11.4218	0.0007059
SMLT_RS17920	SMLT_RS17920	------	------	------	------	------	------	------	------		------	------	------	CYT	10.9118	0.0009009	11.5357	0.0005794	11.4097	0.0007027
SMLT_RS20925	SMLT_RS20925	GO:0009060;GO:0006091;GO:0009987;GO:0045333;GO:0008152;GO:0015980;GO:0044237;GO:0008150GO:0005575;GO:0110165;GO:0070469GO:0015453;GO:0003674;GO:0005488;GO:1901363;GO:0016491;GO:0015318;GO:0015399;GO:0016682;GO:0022804;GO:0004129;GO:0020037;GO:0005215;GO:0008324;GO:0003824;GO:0009055;GO:0022890;GO:0046906;GO:0097159;GO:0009486;GO:0015075;GO:0022857;GO:0022853;GO:0016675;GO:0016679;GO:0015078	BP:aerobic respiration;BP:generation of precursor metabolites and energy;BP:cellular process;BP:cellular respiration;BP:metabolic process;BP:energy derivation by oxidation of organic compounds;BP:cellular metabolic process;BP:biological_processCC:cellular_component;CC:cellular anatomical entity;CC:respiratory chainMF:oxidoreduction-driven active transmembrane transporter activity;MF:molecular_fun…	K02298	cyoB	map00190	Oxidative phosphorylation	COG0843	C:Energy production and conversion	COG0843(Cytochrome C oxidase subunit I)	PF00115.24	COX1	Cytochrome C and Quinol oxidase polypeptide I	CYT	11.1225	0.003583	11.407	4.534e-05	11.1469	0.001407
SMLT_RS05300	SMLT_RS05300	GO:0005575;GO:0016020;GO:0110165;GO:0005886	CC:cellular_component;CC:membrane;CC:cellular anatomical entity;CC:plasma membrane	------	------	------	------	COG1284	S:Function unknown	COG1284(membrane)	PF02588.19	YitT_membrane	Uncharacterised 5xTM membrane BCR, YitT family COG1284	CYT	11.0989	0.002079	11.4089	9.087e-05	10.9739	0.0004031
SMLT_RS20930	SMLT_RS20930	GO:0016020;GO:0110165;GO:0005886;GO:0005575;GO:0070469GO:0015453;GO:0003674;GO:0005488;GO:0016491;GO:0015075;GO:0046914;GO:0015318;GO:0043167;GO:0015399;GO:0005507;GO:0016682;GO:0004129;GO:0043169;GO:0005215;GO:0008324;GO:0003824;GO:0009055;GO:0022890;GO:0046872;GO:0009486;GO:0022857;GO:0022804;GO:0022853;GO:0016675;GO:0016679;GO:0015078	CC:membrane;CC:cellular anatomical entity;CC:plasma membrane;CC:cellular_component;CC:respiratory chainMF:oxidoreduction-driven active transmembrane transporter activity;MF:molecular_function;MF:binding;MF:oxidoreductase activity;MF:ion transmembrane transporter activity;MF:transition metal ion binding;MF:inorganic solute uptake transmembrane transporter activity;MF:ion binding;MF:primary active …	K02297	cyoA	map00190	Oxidative phosphorylation	COG1622	C:Energy production and conversion	COG1622(Subunits I and II form the functional core of the enzyme complex. Electrons originating in cytochrome c are transferred via heme a and Cu(A) to the binuclear center formed by heme a3 and Cu(B) (By similarity))	PF06481.18	COX_ARM	COX Aromatic Rich Motif	CYT	10.9354	0.0001913	11.4995	0.005607	10.8817	0.001456
SMLT_RS08565	SMLT_RS08565	GO:0006810;GO:0008643;GO:0071702;GO:0008150;GO:0051234;GO:0051179GO:0016020;GO:0005575;GO:0110165GO:0005215;GO:0022857;GO:0003674	BP:transport;BP:carbohydrate transport;BP:organic substance transport;BP:biological_process;BP:establishment of localization;BP:localizationCC:membrane;CC:cellular_component;CC:cellular anatomical entityMF:transporter activity;MF:transmembrane transporter activity;MF:molecular_function	K08139	HXT	------	------	ENOG410XNQK	G:Carbohydrate transport and metabolism	ENOG410XNQK(Transporter)	PF00083.28;PF07690.20;PF06609.17	Sugar_tr;MFS_1;TRI12	Sugar;Major Facilitator Superfamily;Fungal trichothecene efflux pump	CYT	11.0332	0.007691	11.0078	0.0002593	11.0704	0.000136
SMLT_RS22105	SMLT_RS22105	GO:0005575;GO:0016020;GO:0110165	CC:cellular_component;CC:membrane;CC:cellular anatomical entity	------	------	------	------	ENOG4111GJ9	T:Signal transduction mechanisms	ENOG4111GJ9(Diguanylate cyclase)	PF00990.25	GGDEF	Diguanylate cyclase, GGDEF domain	CYT	10.9919	0.0007176	10.5535	3.27e-06	11.2735	0.0006394
SMLT_RS09875	SMLT_RS09875	GO:0016020;GO:0005575;GO:0110165GO:0016780;GO:0016772;GO:0003824;GO:0016740;GO:0003674;GO:0016757	CC:membrane;CC:cellular_component;CC:cellular anatomical entityMF:phosphotransferase activity, for other substituted phosphate groups;MF:transferase activity, transferring phosphorus-containing groups;MF:catalytic activity;MF:transferase activity;MF:molecular_function;MF:transferase activity, transferring glycosyl groups	------	------	------	------	COG0472	M:Cell wall/membrane/envelope biogenesis	COG0472(phospho-N-acetylmuramoyl-pentapeptide-transferase activity)	PF00953.25	Glycos_transf_4	Glycosyl transferase family 4	CYT	10.4621	0.007325	10.6085	5.786e-05	10.1897	0.002813
SMLT_RS12610	SMLT_RS12610	GO:0046618;GO:0051179;GO:0140115;GO:0042908;GO:0006810;GO:0140352;GO:0009987;GO:0008150;GO:0051234;GO:0055085;GO:1990961GO:0019898;GO:0110165;GO:1902495;GO:1990351;GO:1990195;GO:0032991;GO:0005575;GO:0098796GO:0003674;GO:0005215;GO:0022857	BP:drug export;BP:localization;BP:export across plasma membrane;BP:xenobiotic transport;BP:transport;BP:export from cell;BP:cellular process;BP:biological_process;BP:establishment of localization;BP:transmembrane transport;BP:drug transmembrane exportCC:extrinsic component of membrane;CC:cellular anatomical entity;CC:transmembrane transporter complex;CC:transporter complex;CC:macrolide transmembr…	K13888	macA	------	------	COG0845	K:Transcription	COG0845(AraC family transcriptional regulator)	PF16576.9;PF13533.10;PF13437.10;PF00364.26	HlyD_D23;Biotin_lipoyl_2;HlyD_3;Biotin_lipoyl	Barrel-sandwich domain of CusB or HlyD membrane-fusion;Biotin-lipoyl like;HlyD family secretion protein;Biotin-requiring enzyme	CYT	6.4776	4.464e-06	7.4444	3.707e-08	7.3179	3.419e-05
SMLT_RS10580	SMLT_RS10580	GO:0050896;GO:0008150;GO:0042221GO:0016020;GO:0005575;GO:0110165GO:0003674;GO:0005215;GO:0022857	BP:response to stimulus;BP:biological_process;BP:response to chemicalCC:membrane;CC:cellular_component;CC:cellular anatomical entityMF:molecular_function;MF:transporter activity;MF:transmembrane transporter activity	K18145	adeA	map01501	beta-Lactam resistance	ENOG410XNVN	S:Function unknown	ENOG410XNVN(TIGR02453 family)	PF16576.9;PF00529.24;PF13533.10;PF13437.10	HlyD_D23;CusB_dom_1;Biotin_lipoyl_2;HlyD_3	Barrel-sandwich domain of CusB or HlyD membrane-fusion;Cation efflux system protein CusB domain 1;Biotin-lipoyl like;HlyD family secretion protein	CYT	5.8942	9.633e-08	6.711	1.269e-07	6.7267	5.642e-07
SMLT_RS10590	SMLT_RS10590	------	------	------	------	------	------	------	------		PF14534.10	DUF4440	Domain of unknown function	CYT	5.2429	1.307e-05	6.2431	7.348e-08	5.9041	1.75e-05
SMLT_RS19365	SMLT_RS19365	GO:0006810;GO:0051179;GO:0008150;GO:0051234;GO:0042908GO:0016020;GO:0005575;GO:0005886;GO:0110165GO:0015562;GO:0005215;GO:0022857;GO:0003674	BP:transport;BP:localization;BP:biological_process;BP:establishment of localization;BP:xenobiotic transportCC:membrane;CC:cellular_component;CC:plasma membrane;CC:cellular anatomical entityMF:efflux transmembrane transporter activity;MF:transporter activity;MF:transmembrane transporter activity;MF:molecular_function	K18138	acrB, mexB, adeJ, smeE, mtrD, cmeB	map01501;map01503	beta-Lactam resistance;Cationic antimicrobial peptid	COG0841	C:Energy production and conversion	COG0841(Succinyl-CoA ligase ADP-forming subunit alpha)	PF00873.23;PF03176.19;PF02355.20	ACR_tran;MMPL;SecD_SecF	AcrB/AcrD/AcrF family;MMPL family;Protein export membrane protein	CYT	5.1085	1.105e-06	5.8182	3.152e-09	5.7483	9.131e-06
SMLT_RS21470	SMLT_RS21470	GO:0044238;GO:1901564;GO:0019538;GO:0043170;GO:0071704;GO:0006807;GO:0008150;GO:0008152;GO:0006508GO:0016020;GO:0005575;GO:0005886;GO:0110165GO:0003674;GO:0016787;GO:0003824;GO:0140096;GO:0008233	BP:primary metabolic process;BP:organonitrogen compound metabolic process;BP:protein metabolic process;BP:macromolecule metabolic process;BP:organic substance metabolic process;BP:nitrogen compound metabolic process;BP:biological_process;BP:metabolic process;BP:proteolysisCC:membrane;CC:cellular_component;CC:plasma membrane;CC:cellular anatomical entityMF:molecular_function;MF:hydrolase activity;…	------	------	------	------	COG0330	O:Posttranslational modification, protein turnover, chaperones	COG0330(Band 7 protein)	PF01145.29	Band_7	SPFH domain / Band 7 family	CYT	5.0389	1.381e-07	5.1941	1.505e-10	5.5264	0.0002062
SMLT_RS10585	SMLT_RS10585	GO:0006810;GO:0051179;GO:0008150;GO:0051234;GO:0042908GO:0016020;GO:0005575;GO:0005886;GO:0110165GO:0015562;GO:0005215;GO:0022857;GO:0003674	BP:transport;BP:localization;BP:biological_process;BP:establishment of localization;BP:xenobiotic transportCC:membrane;CC:cellular_component;CC:plasma membrane;CC:cellular anatomical entityMF:efflux transmembrane transporter activity;MF:transporter activity;MF:transmembrane transporter activity;MF:molecular_function	K18146	adeB	map01501	beta-Lactam resistance	COG0841	E:Amino acid transport and metabolism	COG0841(IGPS catalyzes the conversion of PRFAR and glutamine to IGP, AICAR and glutamate. The hisH subunit provides the glutamine amidotransferase activity that produces the ammonia necessary to hisF for the synthesis of IGP and AICAR (By similarity))	PF00873.23;PF03176.19	ACR_tran;MMPL	AcrB/AcrD/AcrF family;MMPL family	CYT	4.5196	1.337e-06	5.3281	8.855e-09	5.3669	1.164e-05
SMLT_RS19360	SMLT_RS19360	------	------	K18139	oprM, emhC, ttgC, cusC, adeK, smeF, mtrE, cmeC, gesC	map02024;map01501	Quorum sensing;beta-Lactam resistance	COG1538	M:Cell wall/membrane/envelope biogenesis	COG1538(Part of the outer membrane protein assembly complex, which is involved in assembly and insertion of beta-barrel proteins into the outer membrane)	PF02321.22	OEP	Outer membrane efflux protein	CYT	4.547	3.215e-07	5.4202	3.144e-10	5.2366	4.72e-09
SMLT_RS19370	SMLT_RS19370	GO:0050896;GO:0008150;GO:0042221GO:0016020;GO:0005575;GO:0110165GO:0003674;GO:0005215;GO:0022857	BP:response to stimulus;BP:biological_process;BP:response to chemicalCC:membrane;CC:cellular_component;CC:cellular anatomical entityMF:molecular_function;MF:transporter activity;MF:transmembrane transporter activity	K03585	acrA, mexA, adeI, smeD, mtrC, cmeA	map01501;map01503	beta-Lactam resistance;Cationic antimicrobial peptid	ENOG410XNVN	S:Function unknown	ENOG410XNVN(Pfam:DUF1260)	PF13437.10;PF16576.9;PF00529.24;PF13533.10	HlyD_3;HlyD_D23;CusB_dom_1;Biotin_lipoyl_2	HlyD family secretion protein;Barrel-sandwich domain of CusB or HlyD membrane-fusion;Cation efflux system protein CusB domain 1;Biotin-lipoyl like	CYT	4.3026	1.064e-06	5.0169	7.776e-07	5.1317	7.041e-08
SMLT_RS21475	SMLT_RS21475	GO:0090304;GO:0034641;GO:0006807;GO:0034660;GO:1901360;GO:0034470;GO:0071704;GO:0008033;GO:0006139;GO:0009987;GO:0006725;GO:0008150;GO:0008152;GO:0046483;GO:0016070;GO:0044238;GO:0044237;GO:0043170;GO:0006399;GO:0006396GO:0035639;GO:0003674;GO:0005488;GO:0016886;GO:0019001;GO:1901363;GO:0043169;GO:0032561;GO:0043167;GO:1901265;GO:0017076;GO:0046872;GO:0005525;GO:0043168;GO:0140098;GO:0000166;GO:0…	BP:nucleic acid metabolic process;BP:cellular nitrogen compound metabolic process;BP:nitrogen compound metabolic process;BP:ncRNA metabolic process;BP:organic cyclic compound metabolic process;BP:ncRNA processing;BP:organic substance metabolic process;BP:tRNA processing;BP:nucleobase-containing compound metabolic process;BP:cellular process;BP:cellular aromatic compound metabolic process;BP:biolo…	K14415	RTCB, rtcB	------	------	COG1690	S:Function unknown	COG1690(Catalytic subunit of the tRNA-splicing ligase complex that acts by directly joining spliced tRNA halves to mature-sized tRNAs by incorporating the precursor-derived splice junction phosphate into the mature tRNA as a canonical 3',5'- phosphodiester. May act as a RNA ligase with broad substrate specificity, and may function toward other RNAs (By similarity))	PF01139.21	RtcB	tRNA-splicing ligase RtcB	CYT	4.289	7.234e-08	4.6649	1.249e-08	4.7295	0.000126
SMLT_RS04975	SMLT_RS04975	GO:0009987;GO:0016310;GO:0006796;GO:0044237;GO:0008152;GO:0008150;GO:0006793GO:0003824;GO:0016773;GO:0016772;GO:0016301;GO:0140096;GO:0004674;GO:0016740;GO:0003674;GO:0004672	BP:cellular process;BP:phosphorylation;BP:phosphate-containing compound metabolic process;BP:cellular metabolic process;BP:metabolic process;BP:biological_process;BP:phosphorus metabolic processMF:catalytic activity;MF:phosphotransferase activity, alcohol group as acceptor;MF:transferase activity, transferring phosphorus-containing groups;MF:kinase activity;MF:catalytic activity, acting on a prot…	------	------	------	------	ENOG4111R92	S:Function unknown	ENOG4111R92(-)	------	------	------	CYT	3.8333	1.233e-06	4.7022	1.473e-07	4.5771	1.321e-06
SMLT_RS16360	SMLT_RS16360	------	------	------	------	------	------	ENOG4111H2H	S:Function unknown	ENOG4111H2H(Putative trans-membrane protein)	PF11227.12	DUF3025	Protein of unknown function	CYT	4.4828	0.0002724	4.3612	0.002303	4.0961	0.0002833
SMLT_RS10560	SMLT_RS10560	------	------	------	------	------	------	ENOG410Z3H4;ENOG410Z16V	S:Function unknown;	ENOG410Z3H4(Protein of unknown function (DUF2388)); ENOG410Z16V(Protein of unknown function (DUF2388))	PF09498.14	DUF2388	Protein of unknown function	CYT	4.1514	6.961e-05	4.3947	2.59e-05	4.3246	5.243e-06
SMLT_RS02885	SMLT_RS02885	GO:0035639;GO:0003674;GO:0005488;GO:0003676;GO:0008186;GO:0043167;GO:1901363;GO:1901265;GO:0043168;GO:0000166;GO:0017076;GO:0005524;GO:0016787;GO:0140098;GO:0004386;GO:0036094;GO:0003824;GO:0030554;GO:0097367;GO:0097159;GO:0003724;GO:0032559;GO:0032555;GO:0032553	MF:purine ribonucleoside triphosphate binding;MF:molecular_function;MF:binding;MF:nucleic acid binding;MF:RNA-dependent ATPase activity;MF:ion binding;MF:heterocyclic compound binding;MF:nucleoside phosphate binding;MF:anion binding;MF:nucleotide binding;MF:purine nucleotide binding;MF:ATP binding;MF:hydrolase activity;MF:catalytic activity, acting on RNA;MF:helicase activity;MF:small molecule bi…	K11927	rhlE	map03018	RNA degradation	COG0513;COG0513	N:Cell motility;U:Intracellular trafficking, secretion, and vesicular transport	COG0513(Fimbrial protein); COG0513(Fimbrial protein)	PF00270.33;PF00271.35;PF04851.19	DEAD;Helicase_C;ResIII	DEAD/DEAH box helicase;Helicase conserved C-terminal domain;Type III restriction enzyme, res subunit	CYT	3.7286	6.849e-07	4.2422	2.836e-09	4.2756	3.979e-07
SMLT_RS12650	SMLT_RS12650	GO:0005575;GO:0016020;GO:0110165	CC:cellular_component;CC:membrane;CC:cellular anatomical entity	------	------	------	------	ENOG41128XX	U:Intracellular trafficking, secretion, and vesicular transport	ENOG41128XX(conjugal transfer protein TrbP)	PF05857.15	TraX	TraX protein	CYT	3.5854	0.001328	4.1337	0.001924	4.1641	0.001946
SMLT_RS06790	SMLT_RS06790	GO:0043168;GO:0003824;GO:0097159;GO:0043167;GO:1901363;GO:0019842;GO:0016769;GO:0036094;GO:0008483;GO:0016740;GO:0003674;GO:0030170;GO:0070279;GO:0045303;GO:0005488	MF:anion binding;MF:catalytic activity;MF:organic cyclic compound binding;MF:ion binding;MF:heterocyclic compound binding;MF:vitamin binding;MF:transferase activity, transferring nitrogenous groups;MF:small molecule binding;MF:transaminase activity;MF:transferase activity;MF:molecular_function;MF:pyridoxal phosphate binding;MF:vitamin B6 binding;MF:diaminobutyrate-2-oxoglutarate transaminase acti…	K07250	gabT	map00310;map00640;map00650;map00250;map00280;map00410	Lysine degradation;Propanoate metabolism;Butanoate metabolism;Alanine, aspartate and glutamate metabolism;Valine, leucine and isoleucine degradation;beta-Alanine metabolism	COG0160	E:Amino acid transport and metabolism	COG0160(transaminase activity)	PF00202.25	Aminotran_3	Aminotransferase class-III	CYT	3.6016	1.383e-07	4.2822	1.306e-11	3.7973	3.321e-09
SMLT_RS06785	SMLT_RS06785	GO:0003824;GO:0016740;GO:0003674	MF:catalytic activity;MF:transferase activity;MF:molecular_function	------	------	------	------	ENOG410XSSJ	S:Function unknown	ENOG410XSSJ(Protein of unknown function, DUF482)	PF04339.16;PF13480.11	FemAB_like;Acetyltransf_6	Peptidogalycan biosysnthesis/recognition;Acetyltransferase	CYT	3.1241	3.281e-07	4.3314	4.767e-08	3.8473	2.142e-05
SMLT_RS03460	SMLT_RS03460	GO:0016765;GO:0003824;GO:0016740;GO:0003674;GO:0004746	MF:transferase activity, transferring alkyl or ary;MF:catalytic activity;MF:transferase activity;MF:molecular_function;MF:riboflavin synthase activity	K00793	ribE, RIB5	map00740;map01240	Riboflavin metabolism;Biosynthesis of cofactors	COG0307	H:Coenzyme transport and metabolism	COG0307(riboflavin synthase, subunit alpha)	PF00677.21	Lum_binding	Lumazine binding domain	CYT	3.6307	0.008092	3.7239	0.003272	3.8538	0.0003635
SMLT_RS06960	SMLT_RS06960	GO:0032991;GO:0005840;GO:0043232;GO:1990904;GO:0005575;GO:0043229;GO:0043228;GO:0043226;GO:0110165	CC:macromolecular complex;CC:ribosome;CC:intracellular non-membrane-bounded organelle;CC:ribonucleoprotein complex;CC:cellular_component;CC:intracellular organelle;CC:non-membrane-bounded organelle;CC:organelle;CC:cellular anatomical entity	K19033	PSRP4, RPS31	------	------	------	------		PF17067.9	RPS31	Ribosomal protein S31e	CYT	3.7852	6.094e-05	3.9346	0.0001392	3.4589	5.978e-05
SMLT_RS20780	SMLT_RS20780	GO:0016310;GO:0009987;GO:0044237;GO:0006796;GO:0008150;GO:0008152;GO:0006793GO:0016301;GO:0004674;GO:0016773;GO:0140096;GO:0016740;GO:0003824;GO:0004672;GO:0003674;GO:0016772	BP:phosphorylation;BP:cellular process;BP:cellular metabolic process;BP:phosphate-containing compound metabolic process;BP:biological_process;BP:metabolic process;BP:phosphorus metabolic processMF:kinase activity;MF:protein serine/threonine kinase activity;MF:phosphotransferase activity, alcohol group as acceptor;MF:catalytic activity, acting on a protein;MF:transferase activity;MF:catalytic acti…	------	------	------	------	------	------		PF01636.27;PF01163.26	APH;RIO1	Phosphotransferase enzyme family;RIO1 family	CYT	3.3339	0.0004127	4.1853	0.005732	3.6134	0.0002337
SMLT_RS12620	SMLT_RS12620	GO:0080090;GO:0019222;GO:0031326;GO:0031323;GO:0007165;GO:0035556;GO:0050789;GO:0000160;GO:0060255;GO:0065007;GO:0010468;GO:0019219;GO:0009987;GO:0009889;GO:0050794;GO:0008150;GO:0051171;GO:2001141;GO:0051252;GO:0006355;GO:0010556GO:0003674;GO:0003676;GO:0003677;GO:1901363;GO:0097159;GO:0005488	BP:regulation of primary metabolic process;BP:regulation of metabolic process;BP:regulation of cellular biosynthetic process;BP:regulation of cellular metabolic process;BP:signal transduction;BP:intracellular signal transduction;BP:regulation of biological process;BP:phosphorelay signal transduction system;BP:regulation of macromolecule metabolic process;BP:biological regulation;BP:regulation of …	------	------	------	------	ENOG410XQTT	S:Function unknown	ENOG410XQTT(-)	PF00072.28;PF00486.32	Response_reg;Trans_reg_C	Response regulator receiver domain;Transcriptional regulatory protein, C terminal	CYT	2.7731	7.013e-05	4.0669	3.121e-08	3.8442	6.878e-08
SMLT_RS07955	SMLT_RS07955	GO:0005575;GO:0016020;GO:0110165;GO:0005886	CC:cellular_component;CC:membrane;CC:cellular anatomical entity;CC:plasma membrane	K02004	ABC.CD.P	------	------	COG0577;ENOG410XR8M	V:Defense mechanisms;	COG0577(ABC transporter (permease)); ENOG410XR8M(DevC protein)	PF02687.25	FtsX	FtsX-like permease family	CYT	3.1603	2.067e-05	3.8012	2.363e-06	3.7047	4.661e-05
SMLT_RS02035	SMLT_RS02035	GO:0071704;GO:1901564;GO:0019538;GO:0043170;GO:0006807;GO:0008150;GO:0008152;GO:0006508;GO:0044238GO:0005575;GO:0016020;GO:0110165GO:0004252;GO:0004175;GO:0016787;GO:0017171;GO:0140096;GO:0003824;GO:0003674;GO:0008233;GO:0008236	BP:organic substance metabolic process;BP:organonitrogen compound metabolic process;BP:protein metabolic process;BP:macromolecule metabolic process;BP:nitrogen compound metabolic process;BP:biological_process;BP:metabolic process;BP:proteolysis;BP:primary metabolic processCC:cellular_component;CC:membrane;CC:cellular anatomical entityMF:serine-type endopeptidase activity;MF:endopeptidase activity…	------	------	------	------	COG0705	S:Function unknown	COG0705(-)	PF01694.26	Rhomboid	Rhomboid family	CYT	3.4855	0.0006241	3.474	8.619e-05	3.6792	0.0008939
SMLT_RS17310	SMLT_RS17310	------	------	------	------	------	------	COG0739	F:Nucleotide transport and metabolism	COG0739(Essential for recycling GMP and indirectly, cGMP (By similarity))	PF01551.26	Peptidase_M23	Peptidase family M23	CYT	3.7428	0.0001309	3.4283	0.0003316	3.22	0.001398
SMLT_RS16975	SMLT_RS16975	GO:0005575;GO:0016020;GO:0110165	CC:cellular_component;CC:membrane;CC:cellular anatomical entity	------	------	------	------	COG5505	S:Function unknown	COG5505(Protein of unknown function (DUF819))	PF05684.16	DUF819	Protein of unknown function	CYT	4.2455	0.02867	2.4033	0.03341	3.7225	0.003046
SMLT_RS02860	SMLT_RS02860	GO:0009064;GO:0019752;GO:0006807;GO:0009066;GO:0044283;GO:1901576;GO:0006529;GO:0006528;GO:0006520;GO:0006541;GO:0071704;GO:1901605;GO:1901607;GO:0008652;GO:0009987;GO:0009058;GO:0008150;GO:0008152;GO:0043436;GO:0044238;GO:1901564;GO:1901566;GO:0006082;GO:0044249;GO:0046394;GO:0016053;GO:0044237;GO:0009067;GO:0044281GO:0016879;GO:0035639;GO:0008483;GO:0003674;GO:0000166;GO:1901363;GO:1901265;GO:0…	BP:glutamine family amino acid metabolic process;BP:carboxylic acid metabolic process;BP:nitrogen compound metabolic process;BP:aspartate family amino acid metabolic process;BP:small molecule biosynthetic process;BP:organic substance biosynthetic process;BP:asparagine biosynthetic process;BP:asparagine metabolic process;BP:cellular amino acid metabolic process;BP:glutamine metabolic process;BP:or…	K01953	asnB, ASNS	map00250	Alanine, aspartate and glutamate metabolism	COG0367	E:Amino acid transport and metabolism	COG0367(asparagine synthetase)	PF00733.25;PF13537.10;PF13522.10	Asn_synthase;GATase_7;GATase_6	Asparagine synthase;Glutamine amidotransferase domain;Glutamine amidotransferase domain	CYT	2.9101	1.325e-06	3.7469	1.78e-08	3.1733	1.757e-06
SMLT_RS06635	SMLT_RS06635	GO:0016020;GO:0005575;GO:0110165GO:0015297;GO:0015291;GO:0005215;GO:0022857;GO:0003674;GO:0042910;GO:0022804	CC:membrane;CC:cellular_component;CC:cellular anatomical entityMF:antiporter activity;MF:secondary active transmembrane transporter activity;MF:transporter activity;MF:transmembrane transporter activity;MF:molecular_function;MF:xenobiotic transporter activity;MF:active transmembrane transporter activity	------	------	------	------	COG0534	V:Defense mechanisms	COG0534(Mate efflux family protein)	PF01554.22;PF14667.10	MatE;Polysacc_synt_C	MatE;Polysaccharide biosynthesis C-terminal domain	CYT	3.0459	0.001425	3.2036	0.00281	3.3495	0.000235
SMLT_RS06815	SMLT_RS06815	GO:0016787;GO:0003674;GO:0016788;GO:0052689;GO:0003824	MF:hydrolase activity;MF:molecular_function;MF:hydrolase activity, acting on ester bonds;MF:carboxylic ester hydrolase activity;MF:catalytic activity	K03928	yvaK	------	------	COG1647	S:Function unknown	COG1647(carboxylesterase (ec 3.1.1.1))	PF12146.12;PF12697.11;PF00561.24;PF00326.25	Hydrolase_4;Abhydrolase_6;Abhydrolase_1;Peptidase_S9	Serine aminopeptidase, S33;Alpha/beta hydrolase family;alpha/beta hydrolase fold;Prolyl oligopeptidase family	CYT	2.686	3.783e-05	3.6847	1.113e-07	3.1053	6.828e-08
SMLT_RS19870	SMLT_RS19870	GO:0016020;GO:0005575;GO:0005886;GO:0110165GO:0003824;GO:0016740;GO:0003674;GO:0016757	CC:membrane;CC:cellular_component;CC:plasma membrane;CC:cellular anatomical entityMF:catalytic activity;MF:transferase activity;MF:molecular_function;MF:transferase activity, transferring glycosyl groups	------	------	------	------	COG1807	S:Function unknown	COG1807(Thymocyte nuclear protein)	PF13231.10;PF02366.22	PMT_2;PMT	Dolichyl-phosphate-mannose-protein mannosyltransferase;Dolichyl-phosphate-mannose-protein mannosyltransferase	CYT	2.8333	0.001509	3.8142	3.327e-05	2.805	0.005354
SMLT_RS21010	SMLT_RS21010	GO:0044249;GO:0044281;GO:0044283;GO:1901576;GO:1901663;GO:1901661;GO:0071704;GO:0006744;GO:0006743;GO:0009987;GO:0009058;GO:0008150;GO:0008152;GO:0042181;GO:0042180;GO:0044237GO:0016020;GO:0110165;GO:0005886;GO:0005575GO:0002083;GO:0003674;GO:0004659;GO:0016765;GO:0016740;GO:0003824;GO:0002094;GO:0047293;GO:0008412	BP:cellular biosynthetic process;BP:small molecule metabolic process;BP:small molecule biosynthetic process;BP:organic substance biosynthetic process;BP:quinone biosynthetic process;BP:quinone metabolic process;BP:organic substance metabolic process;BP:ubiquinone biosynthetic process;BP:ubiquinone metabolic process;BP:cellular process;BP:biosynthetic process;BP:biological_process;BP:metabolic pro…	K03179	ubiA	map00130;map01240	Ubiquinone and other terpenoid-quinone biosynthesis;Biosynthesis of cofactors	COG0382	H:Coenzyme transport and metabolism	COG0382(Synthesis of 3-octaprenyl-4-hydroxybenzoate (By similarity))	PF01040.22	UbiA	UbiA prenyltransferase family	CYT	2.858	1.589e-05	3.0895	8.729e-06	3.2314	3.374e-05
SMLT_RS11065	SMLT_RS11065	GO:0006996;GO:0022607;GO:0008283;GO:0030030;GO:0030031;GO:0009987;GO:0016043;GO:0008150;GO:0044781;GO:0044780;GO:0070925;GO:0071840GO:0005829;GO:0005575;GO:0110165	BP:organelle organization;BP:cellular component assembly;BP:cell proliferation;BP:cell projection organization;BP:cell projection assembly;BP:cellular process;BP:cellular component organization;BP:biological_process;BP:bacterial-type flagellum organization;BP:bacterial-type flagellum assembly;BP:organelle assembly;BP:cellular component organization or biogenesisCC:cytosol;CC:cellular_component;CC…	K02422	fliS	map02040	Flagellar assembly	COG1516	N:Cell motility	COG1516(flagellar protein FliS)	PF02561.18	FliS	Flagellar protein FliS	CYT	3.1412	1.474e-06	3.0674	9.994e-07	2.9257	1.934e-05
SMLT_RS14015	SMLT_RS14015	GO:0065003;GO:0022607;GO:0043933;GO:0071840;GO:0017004;GO:0008150;GO:0016043;GO:0009987GO:0016020;GO:0005575;GO:0110165GO:0003824;GO:0016667;GO:0003674;GO:0016491;GO:0015036	BP:macromolecular complex assembly;BP:cellular component assembly;BP:macromolecular complex subunit organization;BP:cellular component organization or biogenesis;BP:cytochrome complex assembly;BP:biological_process;BP:cellular component organization;BP:cellular processCC:membrane;CC:cellular_component;CC:cellular anatomical entityMF:catalytic activity;MF:oxidoreductase activity, acting on a sulfu…	------	------	------	------	COG0526	S:Function unknown	COG0526(Glyoxalase Bleomycin resistance protein (Dioxygenase)	PF08534.14;PF00578.25;PF00085.24;PF13905.10	Redoxin;AhpC-TSA;Thioredoxin;Thioredoxin_8	Redoxin;AhpC/TSA family;Thioredoxin;Thioredoxin-like	CYT	2.9117	0.001823	2.7796	0.006224	3.0647	0.001126
SMLT_RS19105	SMLT_RS19105	------	------	------	------	------	------	ENOG410YYK8	S:Function unknown	ENOG410YYK8(-)	------	------	------	CYT	3.0251	0.01642	3.7961	0.004056	1.9166	0.0376
SMLT_RS02570	SMLT_RS02570	------	------	------	------	------	------	ENOG410ZPPT;ENOG410Z8CK	S:Function unknown;	ENOG410ZPPT(-); ENOG410Z8CK(-)	------	------	------	CYT	2.9526	6.104e-07	3.1239	2.692e-07	2.5945	9.783e-07
SMLT_RS10865	SMLT_RS10865	GO:0000160;GO:0009987;GO:0050794;GO:0008150;GO:0007165;GO:0065007;GO:0035556;GO:0050789GO:0003674;GO:1901363;GO:0003676;GO:0003677;GO:0097159;GO:0005488	BP:phosphorelay signal transduction system;BP:cellular process;BP:regulation of cellular process;BP:biological_process;BP:signal transduction;BP:biological regulation;BP:intracellular signal transduction;BP:regulation of biological processMF:molecular_function;MF:heterocyclic compound binding;MF:nucleic acid binding;MF:DNA binding;MF:organic cyclic compound binding;MF:binding	K03413	cheY	map02030;map02020	Bacterial chemotaxis;Two-component system	COG0784	S:Function unknown	COG0784(-)	PF00072.28	Response_reg	Response regulator receiver domain	CYT	2.7592	4.863e-07	2.7685	2.023e-07	3.1245	2.13e-08
SMLT_RS16435	SMLT_RS16435	GO:0071704;GO:1901564;GO:0019538;GO:0043170;GO:0006807;GO:0008150;GO:0008152;GO:0006508;GO:0044238GO:0005575;GO:0016020;GO:0110165GO:0004252;GO:0004175;GO:0016787;GO:0017171;GO:0140096;GO:0003824;GO:0003674;GO:0008233;GO:0008236	BP:organic substance metabolic process;BP:organonitrogen compound metabolic process;BP:protein metabolic process;BP:macromolecule metabolic process;BP:nitrogen compound metabolic process;BP:biological_process;BP:metabolic process;BP:proteolysis;BP:primary metabolic processCC:cellular_component;CC:membrane;CC:cellular anatomical entityMF:serine-type endopeptidase activity;MF:endopeptidase activity…	K07059	K07059	------	------	COG0705	S:Function unknown	COG0705(-)	PF01694.26;PF08551.14	Rhomboid;DUF1751	Rhomboid family;Eukaryotic integral membrane protein	CYT	2.8187	0.0009855	2.2384	0.01403	3.47	0.02371
SMLT_RS13470	SMLT_RS13470	GO:0043168;GO:0043169;GO:0050660;GO:0051540;GO:0000166;GO:0051536;GO:0051537;GO:0043167;GO:0036094;GO:0003824;GO:0003674;GO:0005488;GO:0097159;GO:0046872;GO:1901363;GO:1901265;GO:0016491	MF:anion binding;MF:cation binding;MF:flavin adenine dinucleotide binding;MF:metal cluster binding;MF:nucleotide binding;MF:iron-sulfur cluster binding;MF:2 iron, 2 sulfur cluster binding;MF:ion binding;MF:small molecule binding;MF:catalytic activity;MF:molecular_function;MF:binding;MF:organic cyclic compound binding;MF:metal ion binding;MF:heterocyclic compound binding;MF:nucleoside phosphate bi…	K22770	K22770	map01040	Biosynthesis of unsaturated fatty acids	COG1018	S:Function unknown	COG1018(Glyoxalase Bleomycin resistance protein (Dioxygenase)	PF00175.25;PF00970.28;PF00111.31	NAD_binding_1;FAD_binding_6;Fer2	Oxidoreductase NAD-binding domain;Oxidoreductase FAD-binding domain;2Fe-2S iron-sulfur cluster binding domain	CYT	2.7461	2.598e-05	3.2373	1.115e-05	2.4566	4.239e-07
SMLT_RS21060	SMLT_RS21060	GO:0016310;GO:0009987;GO:0044237;GO:0006796;GO:0008150;GO:0008152;GO:0006793GO:0019200;GO:0016301;GO:0016740;GO:0045127;GO:0003824;GO:0003674;GO:0016772	BP:phosphorylation;BP:cellular process;BP:cellular metabolic process;BP:phosphate-containing compound metabolic process;BP:biological_process;BP:metabolic process;BP:phosphorus metabolic processMF:carbohydrate kinase activity;MF:kinase activity;MF:transferase activity;MF:N-acetylglucosamine kinase activity;MF:catalytic activity;MF:molecular_function;MF:transferase activity, transferring phosphoru…	K00884	NAGK, nagK	map00520;map01250	Amino sugar and nucleotide sugar metabolism;Biosynthesis of nucleotide sugars	COG1940	G:Carbohydrate transport and metabolism	COG1940(ROK family)	PF00480.24;PF02685.20	ROK;Glucokinase	ROK family;Glucokinase	CYT	2.4571	0.01115	3.0667	0.009462	2.7511	0.004163
SMLT_RS04430	SMLT_RS04430	GO:0008104;GO:0051649;GO:0043952;GO:0071806;GO:0070727;GO:0006886;GO:0051179;GO:0071705;GO:0065002;GO:0071702;GO:0033036;GO:0006810;GO:0009987;GO:0006605;GO:0045184;GO:0008150;GO:0051234;GO:0055085;GO:0051641;GO:0046907;GO:0015031GO:0016020;GO:0110165;GO:0005886;GO:0005575	BP:protein localization;BP:establishment of localization in cell;BP:protein transport by the Sec complex;BP:protein transmembrane transport;BP:cellular macromolecule localization;BP:intracellular protein transport;BP:localization;BP:nitrogen compound transport;BP:intracellular protein transmembrane transport;BP:organic substance transport;BP:macromolecule localization;BP:transport;BP:cellular pro…	K03076	secY	map02024;map03070;map03060	Quorum sensing;Bacterial secretion system;Protein export	COG0201	U:Intracellular trafficking, secretion, and vesicular transport	COG0201(The central subunit of the protein translocation channel SecYEG. Consists of two halves formed by TMs 1-5 and 6-10. These two domains form a lateral gate at the front which open onto the bilayer between TMs 2 and 7, and are clamped together by SecE at the back. The channel is closed by both a pore ring composed of hydrophobic SecY resides and a short helix (helix 2A) on the extracellular …	PF00344.24	SecY	SecY	CYT	2.646	1.106e-05	2.6957	2.975e-06	2.9105	0.0001069
SMLT_RS07960	SMLT_RS07960	GO:0035639;GO:0003674;GO:0005488;GO:0016887;GO:0043167;GO:1901363;GO:1901265;GO:0043168;GO:0000166;GO:0017076;GO:0005524;GO:0016787;GO:0017111;GO:0036094;GO:0003824;GO:0016818;GO:0030554;GO:0097367;GO:0097159;GO:0016817;GO:0016462;GO:0032559;GO:0032555;GO:0032553	MF:purine ribonucleoside triphosphate binding;MF:molecular_function;MF:binding;MF:ATPase activity;MF:ion binding;MF:heterocyclic compound binding;MF:nucleoside phosphate binding;MF:anion binding;MF:nucleotide binding;MF:purine nucleotide binding;MF:ATP binding;MF:hydrolase activity;MF:nucleoside-triphosphatase activity;MF:small molecule binding;MF:catalytic activity;MF:hydrolase activity, acting …	K02003	ABC.CD.A	------	------	COG1136	L:Replication, recombination and repair	COG1136(that it carries out the mismatch recognition step. This protein has a weak ATPase activity (By similarity))	PF00005.31;PF02463.23;PF13304.10;PF13481.10	ABC_tran;SMC_N;AAA_21;AAA_25	ABC transporter;RecF/RecN/SMC N terminal domain;AAA domain, putative AbiEii toxin, Type IV TA system;AAA domain	CYT	2.2419	4.23e-05	2.9451	7.12e-07	3.011	9.21e-06
SMLT_RS06795	SMLT_RS06795	GO:0016787;GO:0016791;GO:0016788;GO:0042578;GO:0003824;GO:0003674	MF:hydrolase activity;MF:phosphatase activity;MF:hydrolase activity, acting on ester bonds;MF:phosphoric ester hydrolase activity;MF:catalytic activity;MF:molecular_function	K08966	mtnX	map00270	Cysteine and methionine metabolism	COG4359	E:Amino acid transport and metabolism	COG4359(phosphatase)	PF12710.11;PF06888.16	HAD;Put_Phosphatase	haloacid dehalogenase-like hydrolase;Putative Phosphatase	CYT	2.3227	0.0006382	3.4242	8.158e-05	2.3415	1.595e-05
SMLT_RS22300	SMLT_RS22300	GO:0071705;GO:0033036;GO:0008104;GO:0070727;GO:0009987;GO:0045184;GO:0008150;GO:0006810;GO:0071702;GO:0015031;GO:0051234;GO:0051179;GO:0051641GO:0005575;GO:0016020;GO:0005886;GO:0110165GO:0140104;GO:0032977;GO:0003674	BP:nitrogen compound transport;BP:macromolecule localization;BP:protein localization;BP:cellular macromolecule localization;BP:cellular process;BP:establishment of protein localization;BP:biological_process;BP:transport;BP:organic substance transport;BP:protein transport;BP:establishment of localization;BP:localization;BP:cellular localizationCC:cellular_component;CC:membrane;CC:plasma membrane;C…	K03217	yidC, spoIIIJ, OXA1, ccfA	map02024;map03070;map03060	Quorum sensing;Bacterial secretion system;Protein export	COG0706	U:Intracellular trafficking, secretion, and vesicular transport	COG0706(Required for the insertion and or proper folding and or complex formation of integral membrane proteins into the membrane. Involved in integration of membrane proteins that insert both dependently and independently of the Sec translocase complex, as well as at least some lipoproteins)	PF14849.10;PF02096.24	YidC_periplas;60KD_IMP	YidC periplasmic domain;60Kd inner membrane protein	CYT	2.4323	6.031e-06	2.7142	3.492e-08	2.7853	3.546e-05
SMLT_RS10815	SMLT_RS10815	GO:0040011;GO:0006935;GO:0042330;GO:0008150GO:0016787;GO:0050568;GO:0016810;GO:0016811;GO:0140096;GO:0003824;GO:0003674	BP:locomotion;BP:chemotaxis;BP:taxis;BP:biological_processMF:hydrolase activity;MF:protein-glutamine glutaminase activity;MF:hydrolase activity, acting on carbon-nitroge;MF:hydrolase activity, acting on carbon-nitroge;MF:catalytic activity, acting on a protein;MF:catalytic activity;MF:molecular_function	K03411	cheD	map02030	Bacterial chemotaxis	COG1871;COG1871	N:Cell motility;T:Signal transduction mechanisms	COG1871(Probably deamidates glutamine residues to glutamate on methyl-accepting chemotaxis receptors (MCPs), playing an important role in chemotaxis (By similarity)); COG1871(Probably deamidates glutamine residues to glutamate on methyl-accepting chemotaxis receptors (MCPs), playing an important role in chemotaxis (By similarity))	PF03975.17	CheD	CheD chemotactic sensory transduction	CYT	2.7667	1.045e-05	2.6377	1.035e-07	2.4692	8.615e-06
SMLT_RS13335	SMLT_RS13335	GO:0080090;GO:0019222;GO:0031326;GO:0031323;GO:0007165;GO:0035556;GO:0000160;GO:0050789;GO:0019219;GO:0065007;GO:0010468;GO:0060255;GO:0009987;GO:0009889;GO:0050794;GO:0008150;GO:0051171;GO:2001141;GO:0051252;GO:0006355;GO:0010556GO:0003674;GO:0003676;GO:0003677;GO:1901363;GO:0097159;GO:0005488	BP:regulation of primary metabolic process;BP:regulation of metabolic process;BP:regulation of cellular biosynthetic process;BP:regulation of cellular metabolic process;BP:signal transduction;BP:intracellular signal transduction;BP:phosphorelay signal transduction system;BP:regulation of biological process;BP:regulation of nucleobase-containing compound metabolic process;BP:biological regulation;…	------	------	------	------	COG0745	L:Replication, recombination and repair	COG0745(Integrase)	PF00072.28;PF00486.32	Response_reg;Trans_reg_C	Response regulator receiver domain;Transcriptional regulatory protein, C terminal	CYT	2.4886	0.03205	2.7257	0.002786	2.5791	0.008426
SMLT_RS21220	SMLT_RS21220	GO:0003824;GO:0016740;GO:0003674	MF:catalytic activity;MF:transferase activity;MF:molecular_function	------	------	------	------	COG0663	S:Function unknown	COG0663(Transferase)	PF00132.28;PF21711.1	Hexapep;DCTN5	Bacterial transferase hexapeptide;Dynactin subunit 5	CYT	2.5134	0.00439	2.8049	0.002886	2.4082	0.01603
SMLT_RS06780	SMLT_RS06780	GO:0016787;GO:0043169;GO:0016813;GO:0016810;GO:0043167;GO:0003824;GO:0003674;GO:0005488;GO:0046872	MF:hydrolase activity;MF:cation binding;MF:hydrolase activity, acting on carbon-nitroge;MF:hydrolase activity, acting on carbon-nitroge;MF:ion binding;MF:catalytic activity;MF:molecular_function;MF:binding;MF:metal ion binding	------	------	------	------	ENOG4111N3J	S:Function unknown	ENOG4111N3J(arginase)	------	------	------	CYT	1.9102	0.0003461	2.9363	7.566e-05	2.7963	1.509e-05
SMLT_RS04375	SMLT_RS04375	GO:0044249;GO:0034641;GO:0006807;GO:1901576;GO:0043043;GO:0071704;GO:0043604;GO:0009987;GO:0009058;GO:0009059;GO:0008150;GO:0008152;GO:0044271;GO:0044238;GO:1901564;GO:0043603;GO:1901566;GO:0019538;GO:0044237;GO:0043170;GO:0006518;GO:0006412GO:0043232;GO:0043226;GO:0032991;GO:0110165;GO:0005840;GO:1990904;GO:0043229;GO:0005575;GO:0043228GO:1901363;GO:0003674;GO:0005488;GO:0003676;GO:0019843;GO:00…	BP:cellular biosynthetic process;BP:cellular nitrogen compound metabolic process;BP:nitrogen compound metabolic process;BP:organic substance biosynthetic process;BP:peptide biosynthetic process;BP:organic substance metabolic process;BP:amide biosynthetic process;BP:cellular process;BP:biosynthetic process;BP:macromolecule biosynthetic process;BP:biological_process;BP:metabolic process;BP:cellular…	K02961	RP-S17, MRPS17, rpsQ	map03010	Ribosome	COG0186	J:Translation, ribosomal structure and biogenesis	COG0186(One of the primary rRNA binding proteins, it binds specifically to the 5'-end of 16S ribosomal)	PF00366.24	Ribosomal_S17	Ribosomal protein S17	CYT	2.3553	1.684e-05	2.6667	1.654e-05	2.564	2.539e-05
SMLT_RS19455	SMLT_RS19455	GO:0005575;GO:0016020;GO:0110165	CC:cellular_component;CC:membrane;CC:cellular anatomical entity	------	------	------	------	COG0697;ENOG4111J9U	U:Intracellular trafficking, secretion, and vesicular transport;S:Function unknown	COG0697(Type ii secretion system); ENOG4111J9U(EamA-like transporter family)	PF00892.24	EamA	EamA-like transporter family	CYT	2.3494	7.99e-05	2.5222	2.576e-07	2.7091	6.481e-06
SMLT_RS11145	SMLT_RS11145	GO:0040011;GO:0006935;GO:0042330;GO:0000160;GO:0009987;GO:0050794;GO:0008150;GO:0007165;GO:0065007;GO:0035556;GO:0050789GO:0003674;GO:0003824;GO:0016740	BP:locomotion;BP:chemotaxis;BP:taxis;BP:phosphorelay signal transduction system;BP:cellular process;BP:regulation of cellular process;BP:biological_process;BP:signal transduction;BP:biological regulation;BP:intracellular signal transduction;BP:regulation of biological processMF:molecular_function;MF:catalytic activity;MF:transferase activity	K03415	cheV	map02030;map02020	Bacterial chemotaxis;Two-component system	COG0835	S:Function unknown	COG0835(cytoplasmic protein)	PF01584.23;PF00072.28	CheW;Response_reg	CheW-like domain;Response regulator receiver domain	CYT	2.5075	1.949e-07	2.2894	1.209e-07	2.7814	5.31e-06
SMLT_RS09805	SMLT_RS09805	GO:0050896;GO:0008150;GO:0042221GO:0016020;GO:0005575;GO:0110165GO:0003674;GO:0005215;GO:0022857	BP:response to stimulus;BP:biological_process;BP:response to chemicalCC:membrane;CC:cellular_component;CC:cellular anatomical entityMF:molecular_function;MF:transporter activity;MF:transmembrane transporter activity	K03585	acrA, mexA, adeI, smeD, mtrC, cmeA	map01501;map01503	beta-Lactam resistance;Cationic antimicrobial peptid	COG0845;COG0845	N:Cell motility;U:Intracellular trafficking, secretion, and vesicular transport	COG0845(Chaperone); COG0845(Chaperone)	PF16576.9;PF13437.10;PF13533.10;PF00529.24;PF00364.26	HlyD_D23;HlyD_3;Biotin_lipoyl_2;CusB_dom_1;Biotin_lipoyl	Barrel-sandwich domain of CusB or HlyD membrane-fusion;HlyD family secretion protein;Biotin-lipoyl like;Cation efflux system protein CusB domain 1;Biotin-requiring enzyme	CYT	2.3585	5.406e-05	3.0671	8.522e-08	2.139	4.596e-08
SMLT_RS10915	SMLT_RS10915	GO:0043168;GO:0097367;GO:0003674;GO:0030554;GO:0035639;GO:0097159;GO:0003824;GO:0000166;GO:0036094;GO:0032553;GO:0016491;GO:0032559;GO:1901265;GO:0032555;GO:0017076;GO:0043167;GO:1901363;GO:0005524;GO:0005488	MF:anion binding;MF:carbohydrate derivative binding;MF:molecular_function;MF:adenyl nucleotide binding;MF:purine ribonucleoside triphosphate binding;MF:organic cyclic compound binding;MF:catalytic activity;MF:nucleotide binding;MF:small molecule binding;MF:ribonucleotide binding;MF:oxidoreductase activity;MF:adenyl ribonucleotide binding;MF:nucleoside phosphate binding;MF:purine ribonucleotide bi…	K04562	flhG, fleN	------	------	COG0455	D:Cell cycle control, cell division, chromosome partitioning	COG0455(site-determining protein)	PF10609.13;PF01656.27;PF13614.10;PF00142.22;PF02374.19;PF13500.10	ParA;CbiA;AAA_31;Fer4_NifH;ArsA_ATPase;AAA_26	NUBPL iron-transfer P-loop NTPase;CobQ/CobB/MinD/ParA nucleotide binding domain;AAA domain;4Fe-4S iron sulfur cluster binding proteins, NifH/frxC family;Anion-transporting ATPase;AAA domain	CYT	2.6143	2.546e-06	2.5279	1.681e-07	2.4068	4.102e-05
SMLT_RS10080	SMLT_RS10080	GO:0040011;GO:0006935;GO:0042330;GO:0009987;GO:0050794;GO:0008150;GO:0007165;GO:0065007;GO:0050789	BP:locomotion;BP:chemotaxis;BP:taxis;BP:cellular process;BP:regulation of cellular process;BP:biological_process;BP:signal transduction;BP:biological regulation;BP:regulation of biological process	K03408	cheW	map02030;map02020	Bacterial chemotaxis;Two-component system	------	------		PF01584.23	CheW	CheW-like domain	CYT	1.9854	0.009946	2.901	1.851e-06	2.6478	0.0001311
SMLT_RS20010	SMLT_RS20010	GO:0044238;GO:0019752;GO:0044249;GO:0006807;GO:0044281;GO:0044283;GO:1901362;GO:1901360;GO:1901576;GO:0043650;GO:0006520;GO:0071704;GO:0008652;GO:0009423;GO:0009987;GO:0006725;GO:0009058;GO:0008150;GO:0008152;GO:0043436;GO:0009072;GO:0009073;GO:0043648;GO:1901564;GO:0006082;GO:1901566;GO:0046394;GO:0016053;GO:0044237;GO:0019438;GO:0046417GO:0003674;GO:0016765;GO:0016740;GO:0003824;GO:0003849	BP:primary metabolic process;BP:carboxylic acid metabolic process;BP:cellular biosynthetic process;BP:nitrogen compound metabolic process;BP:small molecule metabolic process;BP:small molecule biosynthetic process;BP:organic cyclic compound biosynthetic process;BP:organic cyclic compound metabolic process;BP:organic substance biosynthetic process;BP:dicarboxylic acid biosynthetic process;BP:cellul…	K01626	E2.5.1.54, aroF, aroG, aroH	map02024;map00400	Quorum sensing;Phenylalanine, tyrosine and tryptophan biosynthesis	COG0722	E:Amino acid transport and metabolism	COG0722(Stereospecific condensation of phosphoenolpyruvate (PEP) and D-erythrose-4-phosphate (E4P) giving rise to 3-deoxy-D- arabino-heptulosonate-7-phosphate (DAHP) (By similarity))	PF00793.24	DAHP_synth_1	DAHP synthetase I family	CYT	2.5847	4.411e-07	2.6412	8.864e-08	2.2915	5.596e-07
SMLT_RS12605	SMLT_RS12605	GO:0046677;GO:0008150;GO:0042221;GO:0050896GO:0016020;GO:0005886;GO:0005575;GO:0110165GO:0035639;GO:0005488;GO:0016887;GO:0043167;GO:1901363;GO:1901265;GO:0043168;GO:0000166;GO:0017076;GO:0005524;GO:0016787;GO:0017111;GO:0036094;GO:0003824;GO:0016818;GO:0030554;GO:0097367;GO:0097159;GO:0016817;GO:0016462;GO:0032559;GO:0032555;GO:0003674;GO:0032553	BP:response to antibiotic;BP:biological_process;BP:response to chemical;BP:response to stimulusCC:membrane;CC:plasma membrane;CC:cellular_component;CC:cellular anatomical entityMF:purine ribonucleoside triphosphate binding;MF:binding;MF:ATPase activity;MF:ion binding;MF:heterocyclic compound binding;MF:nucleoside phosphate binding;MF:anion binding;MF:nucleotide binding;MF:purine nucleotide bindin…	K05685	macB	map02010	ABC transporters	COG0577;COG0577	N:Cell motility;T:Signal transduction mechanisms	COG0577(Probably deamidates glutamine residues to glutamate on methyl-accepting chemotaxis receptors (MCPs), playing an important role in chemotaxis (By similarity)); COG0577(Probably deamidates glutamine residues to glutamate on methyl-accepting chemotaxis receptors (MCPs), playing an important role in chemotaxis (By similarity))	PF12704.11;PF00005.31;PF02687.25;PF13304.10	MacB_PCD;ABC_tran;FtsX;AAA_21	MacB-like periplasmic core domain;ABC transporter;FtsX-like permease family;AAA domain, putative AbiEii toxin, Type IV TA system	CYT	2.1758	2.223e-05	2.9265	1.585e-05	2.4001	1.822e-05
SMLT_RS07190	SMLT_RS07190	GO:0006807;GO:0071704;GO:0006508;GO:0008150;GO:0008152;GO:0044238;GO:1901564;GO:0019538;GO:0043170GO:0016020;GO:0110165;GO:0005575GO:0004175;GO:0003674;GO:0005488;GO:0008233;GO:0008237;GO:0043169;GO:0043167;GO:0046872;GO:0016787;GO:0004222;GO:0140096;GO:0003824	BP:nitrogen compound metabolic process;BP:organic substance metabolic process;BP:proteolysis;BP:biological_process;BP:metabolic process;BP:primary metabolic process;BP:organonitrogen compound metabolic process;BP:protein metabolic process;BP:macromolecule metabolic processCC:membrane;CC:cellular anatomical entity;CC:cellular_componentMF:endopeptidase activity;MF:molecular_function;MF:binding;MF:p…	K11749	rseP	map04112	Cell cycle - Caulobacter	COG0750	M:Cell wall/membrane/envelope biogenesis	COG0750(Membrane-associated zinc metalloprotease)	PF02163.26;PF13180.10;PF17820.5;PF00595.28	Peptidase_M50;PDZ_2;PDZ_6;PDZ	Peptidase family M50;PDZ domain;PDZ domain;PDZ domain	CYT	2.2663	3.735e-06	2.6377	7.084e-08	2.5825	7.992e-07
SMLT_RS16465	SMLT_RS16465	GO:0006457;GO:0009987;GO:0008150GO:0016853;GO:0140096;GO:0016859;GO:0003824;GO:0003755;GO:0003674	BP:protein folding;BP:cellular process;BP:biological_processMF:isomerase activity;MF:catalytic activity, acting on a protein;MF:cis-trans isomerase activity;MF:catalytic activity;MF:peptidyl-prolyl cis-trans isomerase activity;MF:molecular_function	K03775	slyD	------	------	COG1047	O:Posttranslational modification, protein turnover, chaperones	COG1047(peptidylprolyl cistrans isomerase)	PF00254.32	FKBP_C	FKBP-type peptidyl-prolyl cis-trans isomerase	CYT	2.2679	0.0001827	2.5686	1.321e-05	2.5265	1.573e-06
SMLT_RS10875	SMLT_RS10875	GO:0040011;GO:0006935;GO:0042330;GO:0009987;GO:0050794;GO:0008150;GO:0007165;GO:0065007;GO:0050789	BP:locomotion;BP:chemotaxis;BP:taxis;BP:cellular process;BP:regulation of cellular process;BP:biological_process;BP:signal transduction;BP:biological regulation;BP:regulation of biological process	K03408	cheW	map02030;map02020	Bacterial chemotaxis;Two-component system	COG0835;ENOG410XV9U	K:Transcription;S:Function unknown	COG0835(Transcriptional regulator); ENOG410XV9U(chemotaxis protein (CheW))	PF01584.23	CheW	CheW-like domain	CYT	2.4829	2.175e-07	2.4081	6.485e-07	2.4612	4.065e-06
SMLT_RS20945	SMLT_RS20945	GO:0003824;GO:0003674;GO:0016853	MF:catalytic activity;MF:molecular_function;MF:isomerase activity	------	------	------	------	ENOG410XWAA	S:Function unknown	ENOG410XWAA(-)	PF20029.3	DUF6436	Domain of unknown function	CYT	2.2834	0.01228	2.6904	0.001857	2.3432	0.007009
SMLT_RS14300	SMLT_RS14300	------	------	K03194	virB1	map03070	Bacterial secretion system	ENOG4111WYD	U:Intracellular trafficking, secretion, and vesicular transport	ENOG4111WYD(type IV secretion system protein VirB1)	PF01464.24	SLT	Transglycosylase SLT domain	CYT	2.096	1.31e-05	3.018	5.653e-06	2.1647	5.437e-06
SMLT_RS16780	SMLT_RS16780	GO:0016310;GO:0009987;GO:0044237;GO:0006796;GO:0008150;GO:0008152;GO:0006793GO:0016301;GO:0016740;GO:0003824;GO:0003674;GO:0016772	BP:phosphorylation;BP:cellular process;BP:cellular metabolic process;BP:phosphate-containing compound metabolic process;BP:biological_process;BP:metabolic process;BP:phosphorus metabolic processMF:kinase activity;MF:transferase activity;MF:catalytic activity;MF:molecular_function;MF:transferase activity, transferring phosphorus-containing groups	------	------	------	------	ENOG4111T55;ENOG411290I	T:Signal transduction mechanisms;	ENOG4111T55(HDOD domain); ENOG411290I(signal transduction protein)	PF08668.16	HDOD	HDOD domain	CYT	2.4973	1.782e-05	2.3127	6.791e-05	2.4102	8.336e-05
SMLT_RS20745	SMLT_RS20745	------	------	------	------	------	------	COG3212	S:Function unknown	COG3212(Peptidase propeptide and YPEB domain protein)	PF03413.23	PepSY	Peptidase propeptide and YPEB domain	CYT	1.926	0.03204	2.5472	0.003804	2.7411	0.002339
SMLT_RS16075	SMLT_RS16075	GO:0005575;GO:0016020;GO:0110165	CC:cellular_component;CC:membrane;CC:cellular anatomical entity	------	------	------	------	COG3182	O:Posttranslational modification, protein turnover, chaperones	COG3182(Thioredoxin)	PF03929.20	PepSY_TM	PepSY-associated TM region	CYT	2.1455	0.000111	2.2488	0.0007199	2.6675	0.0002148
SMLT_RS10535	SMLT_RS10535	GO:0016020;GO:0005575;GO:0110165GO:0005215;GO:0022857;GO:0003674	CC:membrane;CC:cellular_component;CC:cellular anatomical entityMF:transporter activity;MF:transmembrane transporter activity;MF:molecular_function	K03294	TC.APA	------	------	COG0531	K:Transcription	COG0531(transcriptional regulator AsnC family)	PF13520.10;PF00324.25;PF13906.10	AA_permease_2;AA_permease;AA_permease_C	Amino acid permease;Amino acid permease;C-terminus of AA_permease	CYT	2.1756	1.945e-05	2.353	6.247e-05	2.5081	0.003786
SMLT_RS17770	SMLT_RS17770	GO:0016020;GO:0005575;GO:0110165GO:0016773;GO:0000155;GO:0016301;GO:0140096;GO:0016775;GO:0003824;GO:0016740;GO:0003674;GO:0004673;GO:0004672;GO:0016772;GO:0140299	CC:membrane;CC:cellular_component;CC:cellular anatomical entityMF:phosphotransferase activity, alcohol group as acceptor;MF:phosphorelay sensor kinase activity;MF:kinase activity;MF:catalytic activity, acting on a protein;MF:phosphotransferase activity, nitrogenous group as acceptor;MF:catalytic activity;MF:transferase activity;MF:molecular_function;MF:protein histidine kinase activity;MF:protein…	K18072	parS	map01501;map02020;map01503	beta-Lactam resistance;Two-component system;Cationic antimicrobial peptid	ENOG4111IA6	T:Signal transduction mechanisms	ENOG4111IA6(Histidine kinase)	PF02518.30;PF00512.29;PF00672.29	HATPase_c;HisKA;HAMP	Histidine kinase-, DNA gyrase B-, and HSP90-like ATPase;His Kinase A;HAMP domain	CYT	2.1567	0.0001205	2.3399	1.439e-05	2.491	0.0002295
SMLT_RS02560	SMLT_RS02560	------	------	------	------	------	------	ENOG410YR6K	S:Function unknown	ENOG410YR6K(-)	------	------	------	CYT	2.3	1.859e-05	2.5257	5.055e-07	2.1348	6.843e-06
SMLT_RS18370	SMLT_RS18370	GO:0003824;GO:0003674;GO:0051213;GO:0016491	MF:catalytic activity;MF:molecular_function;MF:dioxygenase activity;MF:oxidoreductase activity	------	------	------	------	ENOG4111PIE;COG0346	S:Function unknown;E:Amino acid transport and metabolism	ENOG4111PIE(glyoxalase bleomycin resistance protein dioxygenase); COG0346(glyoxalase bleomycin resistance protein dioxygenase)	PF00903.29;PF18029.5	Glyoxalase;Glyoxalase_6	Glyoxalase/Bleomycin resistance protein/Dioxygenase superfamily;Glyoxalase-like domain	CYT	2.1709	0.0001513	2.7657	4.688e-08	2.0146	6.371e-06
SMLT_RS11345	SMLT_RS11345	------	------	------	------	------	------	------	------		------	------	------	CYT	2.2389	0.0001245	2.6309	1.131e-05	2.0797	7.425e-05
SMLT_RS06800	SMLT_RS06800	GO:0008483;GO:0016740;GO:0003674;GO:0016769;GO:0003824	MF:transaminase activity;MF:transferase activity;MF:molecular_function;MF:transferase activity, transferring nitrogenous groups;MF:catalytic activity	K13010	per, rfbE	map00520;map01250;map00541	Amino sugar and nucleotide sugar metabolism;Biosynthesis of nucleotide sugars;O-Antigen nucleotide sugar biosynthesis	COG0399	E:Amino acid transport and metabolism	COG0399(DegT DnrJ EryC1 StrS aminotransferase)	PF01041.21	DegT_DnrJ_EryC1	DegT/DnrJ/EryC1/StrS aminotransferase family	CYT	1.7154	0.0009599	2.7767	9.239e-07	2.4238	5.57e-08
SMLT_RS02110	SMLT_RS02110	GO:0006778;GO:0006779;GO:0044249;GO:0034641;GO:0006807;GO:1901362;GO:1901360;GO:1901576;GO:0042440;GO:0071704;GO:0006783;GO:0033014;GO:0033013;GO:0018130;GO:0042168;GO:0009987;GO:0006725;GO:0048033;GO:0009058;GO:0008152;GO:0048034;GO:0044271;GO:0046148;GO:0046483;GO:1901564;GO:1901566;GO:0019438;GO:0044237;GO:0008150GO:0005886;GO:0016020;GO:0110165;GO:0005575GO:0003674;GO:0004659;GO:0016765;GO:00…	BP:porphyrin-containing compound metabolic process;BP:porphyrin-containing compound biosynthetic process;BP:cellular biosynthetic process;BP:cellular nitrogen compound metabolic process;BP:nitrogen compound metabolic process;BP:organic cyclic compound biosynthetic process;BP:organic cyclic compound metabolic process;BP:organic substance biosynthetic process;BP:pigment metabolic process;BP:organic…	K02257	COX10, ctaB, cyoE	map00190;map00860;map01240	Oxidative phosphorylation;Porphyrin metabolism;Biosynthesis of cofactors	COG0109	O:Posttranslational modification, protein turnover, chaperones	COG0109(Converts heme B (protoheme IX) to heme O by substitution of the vinyl group on carbon 2 of heme B porphyrin ring with a hydroxyethyl farnesyl side group (By similarity))	PF01040.22	UbiA	UbiA prenyltransferase family	CYT	1.7988	0.005416	2.421	1.504e-05	2.6889	0.0008134
SMLT_RS10880	SMLT_RS10880	------	------	K03496	parA, soj	------	------	COG1192	S:Function unknown	COG1192(Peptidase inhibitor I78 family)	PF13614.10;PF01656.27;PF02374.19;PF06564.16;PF09140.15;PF10609.13	AAA_31;CbiA;ArsA_ATPase;CBP_BcsQ;MipZ;ParA	AAA domain;CobQ/CobB/MinD/ParA nucleotide binding domain;Anion-transporting ATPase;Cellulose biosynthesis protein BcsQ;ATPase MipZ;NUBPL iron-transfer P-loop NTPase	CYT	2.1903	1.606e-06	2.2412	6.92e-08	2.4593	6.869e-07
SMLT_RS18815	SMLT_RS18815	GO:0016020;GO:0005575;GO:0110165GO:1901702;GO:0005342;GO:0008514;GO:0005215;GO:0015137;GO:0022857;GO:0003674;GO:0046943;GO:0015142	CC:membrane;CC:cellular_component;CC:cellular anatomical entityMF:salt transmembrane transporter activity;MF:organic acid transmembrane transporter activity;MF:organic anion transmembrane transporter activity;MF:transporter activity;MF:citrate transmembrane transporter activity;MF:transmembrane transporter activity;MF:molecular_function;MF:carboxylic acid transmembrane transporter activity;MF:tri…	K03300	TC.CITMHS	------	------	COG2851	C:Energy production and conversion	COG2851(Citrate transporter)	PF03600.20;PF03553.18	CitMHS;Na_H_antiporter	Citrate transporter;Na+/H+ antiporter family	CYT	2.2545	0.001642	2.0272	7.765e-05	2.6005	0.0001912
SMLT_RS13115	SMLT_RS13115	GO:0005575;GO:0016020;GO:0110165;GO:0005886	CC:cellular_component;CC:membrane;CC:cellular anatomical entity;CC:plasma membrane	K26605	azlC, brnF	------	------	COG1296	E:Amino acid transport and metabolism	COG1296(AzlC Family)	PF03591.18	AzlC	AzlC protein	CYT	2.2671	0.000171	2.4632	7.163e-07	2.1476	8.185e-05
SMLT_RS17045	SMLT_RS17045	GO:0006810;GO:0015849;GO:0006865;GO:0015711;GO:0055085;GO:0071705;GO:0008150;GO:0071702;GO:0009987;GO:0051234;GO:0051179;GO:0046942GO:0016020;GO:0005575;GO:0110165	BP:transport;BP:organic acid transport;BP:amino acid transport;BP:organic anion transport;BP:transmembrane transport;BP:nitrogen compound transport;BP:biological_process;BP:organic substance transport;BP:cellular process;BP:establishment of localization;BP:localization;BP:carboxylic acid transportCC:membrane;CC:cellular_component;CC:cellular anatomical entity	K03293	TC.AAT	------	------	COG1113	J:Translation, ribosomal structure and biogenesis	COG1113(ribonuclease)	PF00324.25;PF13520.10	AA_permease;AA_permease_2	Amino acid permease;Amino acid permease	CYT	2.235	0.0003523	2.2742	0.0001054	2.328	3.41e-05
SMLT_RS10840	SMLT_RS10840	------	------	------	------	------	------	ENOG410XV3T	S:Function unknown	ENOG410XV3T(-)	------	------	------	CYT	2.3896	2.433e-07	2.527	4.343e-09	1.8868	3.438e-06
SMLT_RS18040	SMLT_RS18040	GO:0016020;GO:0005575;GO:0110165GO:0005215;GO:0022857;GO:0003674	CC:membrane;CC:cellular_component;CC:cellular anatomical entityMF:transporter activity;MF:transmembrane transporter activity;MF:molecular_function	K18138	acrB, mexB, adeJ, smeE, mtrD, cmeB	map01501;map01503	beta-Lactam resistance;Cationic antimicrobial peptid	COG0841	S:Function unknown	COG0841(Activator of cell division through the inhibition of FtsZ GTPase activity, therefore promoting FtsZ assembly into bundles of protofilaments necessary for the formation of the division Z ring. It is recruited early at mid-cell but it is not essential for cell division (By similarity))	PF00873.23;PF03176.19;PF02355.20	ACR_tran;MMPL;SecD_SecF	AcrB/AcrD/AcrF family;MMPL family;Protein export membrane protein	CYT	2.1094	2.986e-05	2.3743	2.507e-06	2.2995	3.118e-05
SMLT_RS04195	SMLT_RS04195	GO:0035639;GO:0003674;GO:0005488;GO:0016887;GO:0000166;GO:1901363;GO:1901265;GO:0043168;GO:0019001;GO:0043167;GO:0032561;GO:0043021;GO:0017076;GO:0043023;GO:0043022;GO:0005524;GO:0005525;GO:0016787;GO:0017111;GO:0036094;GO:0003824;GO:0016818;GO:0030554;GO:0097367;GO:0097159;GO:0016817;GO:0016462;GO:0032559;GO:0032555;GO:0044877;GO:0032553	MF:purine ribonucleoside triphosphate binding;MF:molecular_function;MF:binding;MF:ATPase activity;MF:nucleotide binding;MF:heterocyclic compound binding;MF:nucleoside phosphate binding;MF:anion binding;MF:guanyl nucleotide binding;MF:ion binding;MF:guanyl ribonucleotide binding;MF:ribonucleoprotein complex binding;MF:purine nucleotide binding;MF:ribosomal large subunit binding;MF:ribosome binding…	K06942	ychF	------	------	COG0012	J:Translation, ribosomal structure and biogenesis	COG0012(gtp-binding protein)	PF06071.17;PF01926.27;PF02421.22	YchF-GTPase_C;MMR_HSR1;FeoB_N	Protein of unknown function;50S ribosome-binding GTPase;Ferrous iron transport protein B	CYT	1.9002	0.0001537	2.3698	6.523e-08	2.4983	1.269e-07
SMLT_RS07200	SMLT_RS07200	GO:0006650;GO:0046341;GO:0044249;GO:0044255;GO:0045017;GO:0016024;GO:0071704;GO:0006644;GO:0006629;GO:1901576;GO:0009987;GO:0009058;GO:0008150;GO:0008152;GO:0046486;GO:0090407;GO:0008610;GO:0044238;GO:0008654;GO:0044237;GO:0006796;GO:0006793;GO:0019637;GO:0046474GO:0016020;GO:0110165;GO:0005575GO:0003674;GO:0016740;GO:0003824;GO:0004605;GO:0016779;GO:0016772;GO:0070567	BP:glycerophospholipid metabolic process;BP:CDP-diacylglycerol metabolic process;BP:cellular biosynthetic process;BP:cellular lipid metabolic process;BP:glycerolipid biosynthetic process;BP:CDP-diacylglycerol biosynthetic process;BP:organic substance metabolic process;BP:phospholipid metabolic process;BP:lipid metabolic process;BP:organic substance biosynthetic process;BP:cellular process;BP:bios…	K00981	E2.7.7.41, CDS1, CDS2, cdsA	map00564	Glycerophospholipid metabolism	COG0575	I:Lipid transport and metabolism	COG0575(phosphatidate Cytidylyltransferase)	PF01148.24	CTP_transf_1	Cytidylyltransferase family	CYT	1.9047	0.0002869	2.3996	0.001409	2.3978	0.007533
SMLT_RS03900	SMLT_RS03900	GO:0005737;GO:0110165;GO:0005575GO:0003674;GO:0005488;GO:0003676;GO:0008168;GO:1901363;GO:0052908;GO:0008649;GO:0016433;GO:0016740;GO:0016741;GO:0140098;GO:0008757;GO:0008173;GO:0008170;GO:0000179;GO:0003824;GO:0097159;GO:0003723;GO:0140102	CC:cytoplasm;CC:cellular anatomical entity;CC:cellular_componentMF:molecular_function;MF:binding;MF:nucleic acid binding;MF:methyltransferase activity;MF:heterocyclic compound binding;MF:16S rRN;MF:rRNA methyltransferase activity;MF:rRN;MF:transferase activity;MF:transferase activity, transferring one-carbon groups;MF:catalytic activity, acting on RNA;MF:S-adenosylmethionine-dependent methyltrans…	K02528	ksgA	------	------	COG0030	J:Translation, ribosomal structure and biogenesis	COG0030(Specifically dimethylates two adjacent adenosines (A1518 and A1519) in the loop of a conserved hairpin near the 3'-end of 16S rRNA in the 30S particle. May play a critical role in biogenesis of 30S subunits (By similarity))	PF00398.24	RrnaAD	Ribosomal RNA adenine dimethylase	CYT	2.0748	2.065e-06	2.3018	1.058e-05	2.3062	2.694e-06
SMLT_RS10885	SMLT_RS10885	GO:0005575;GO:0016020;GO:0110165;GO:0005886	CC:cellular_component;CC:membrane;CC:cellular anatomical entity;CC:plasma membrane	K02557	motB	map02030;map02040	Bacterial chemotaxis;Flagellar assembly	COG1360	U:Intracellular trafficking, secretion, and vesicular transport	COG1360(Tetratricopeptide tpr_2 repeat protein)	PF13677.10;PF00691.24	MotB_plug;OmpA	Membrane MotB of proton-channel complex MotA/MotB;OmpA family	CYT	2.184	6.207e-08	2.2066	6.869e-08	2.2856	8.804e-08
SMLT_RS18505	SMLT_RS18505	GO:0005575;GO:0016020;GO:0110165;GO:0005886	CC:cellular_component;CC:membrane;CC:cellular anatomical entity;CC:plasma membrane	------	------	------	------	COG0586	S:Function unknown	COG0586(SNARE associated Golgi)	PF09335.15;PF01569.25;PF14067.10	SNARE_assoc;PAP2;LssY_C	SNARE associated Golgi protein;PAP2 superfamily;LssY C-terminus	CYT	2.0007	0.0001455	2.3028	0.0002303	2.3604	0.0001088
SMLT_RS19595	SMLT_RS19595	GO:0005575;GO:0045263;GO:0016020;GO:0110165;GO:0005886;GO:0032991;GO:0098796;GO:0033177GO:0005261;GO:0003674;GO:0046933;GO:0015318;GO:0015252;GO:0022803;GO:0016787;GO:0005215;GO:0005216;GO:0008324;GO:0003824;GO:0016874;GO:0022890;GO:0015075;GO:0022857;GO:0015267;GO:0015078	CC:cellular_component;CC:proton-transporting ATP synthase complex, coupling factor;CC:membrane;CC:cellular anatomical entity;CC:plasma membrane;CC:macromolecular complex;CC:membrane protein complex;CC:proton-transporting two-sector ATPase complex, proton-transporting domainMF:cation channel activity;MF:molecular_function;MF:proton-transporting ATP synthase activity, rotational mechanism;MF:inorga…	K02108	ATPF0A, atpB	map00195;map00190	Photosynthesis;Oxidative phosphorylation	COG0356	C:Energy production and conversion	COG0356(it plays a direct role in the translocation of protons across the membrane (By similarity))	PF00119.24	ATP-synt_A	ATP synthase A chain	CYT	2.1416	0.001035	2.1883	0.0001814	2.3264	6.022e-05
SMLT_RS20295	SMLT_RS20295	GO:0090304;GO:0034641;GO:0006807;GO:1901360;GO:1901361;GO:0006139;GO:1901575;GO:0071704;GO:0006401;GO:0009987;GO:0006725;GO:0008150;GO:0008152;GO:0034655;GO:0046700;GO:0009056;GO:0009057;GO:0044248;GO:0046483;GO:0016070;GO:0044238;GO:0044270;GO:0044237;GO:0043170;GO:0019439GO:0005737;GO:0110165;GO:0005575GO:0003676;GO:0035639;GO:0003674;GO:0005488;GO:0016887;GO:0008186;GO:0000166;GO:1901363;GO:00…	BP:nucleic acid metabolic process;BP:cellular nitrogen compound metabolic process;BP:nitrogen compound metabolic process;BP:organic cyclic compound metabolic process;BP:organic cyclic compound catabolic process;BP:nucleobase-containing compound metabolic process;BP:organic substance catabolic process;BP:organic substance metabolic process;BP:RNA catabolic process;BP:cellular process;BP:cellular a…	K03732	rhlB	map03018	RNA degradation	COG0513	L:Replication, recombination and repair	COG0513(purine NTP-dependent helicase activity)	PF00270.33;PF12300.12;PF00271.35	DEAD;RhlB;Helicase_C	DEAD/DEAH box helicase;ATP-dependent RNA helicase RhlB;Helicase conserved C-terminal domain	CYT	2.1072	6.893e-06	2.0756	2.502e-05	2.3951	1.53e-05
SMLT_RS13125	SMLT_RS13125	GO:0009251;GO:0006091;GO:1901575;GO:0005980;GO:0071704;GO:0006112;GO:0009987;GO:0000272;GO:0008150;GO:0008152;GO:0009056;GO:0009057;GO:0044042;GO:0044238;GO:0005975;GO:0015980;GO:0005977;GO:0005976;GO:0016052;GO:0044237;GO:0043170GO:0004133;GO:0016798;GO:0003674;GO:0016787;GO:0003824;GO:0004553	BP:glucan catabolic process;BP:generation of precursor metabolites and energy;BP:organic substance catabolic process;BP:glycogen catabolic process;BP:organic substance metabolic process;BP:energy reserve metabolic process;BP:cellular process;BP:polysaccharide catabolic process;BP:biological_process;BP:metabolic process;BP:catabolic process;BP:macromolecule catabolic process;BP:glucan metabolic pr…	K01214	ISA, treX	map00500	Starch and sucrose metabolism	COG1523	G:Carbohydrate transport and metabolism	COG1523(Glycogen debranching enzyme)	PF02922.22;PF00128.28	CBM_48;Alpha-amylase	Carbohydrate-binding module 48;Alpha amylase, catalytic domain	CYT	2.255	0.02159	2.2907	0.02084	2.0289	0.0295
SMLT_RS16480	SMLT_RS16480	GO:0016020;GO:0005575;GO:0110165GO:0015291;GO:0015293;GO:0005215;GO:0022857;GO:0003674;GO:0022804	CC:membrane;CC:cellular_component;CC:cellular anatomical entityMF:secondary active transmembrane transporter activity;MF:symporter activity;MF:transporter activity;MF:transmembrane transporter activity;MF:molecular_function;MF:active transmembrane transporter activity	------	------	------	------	COG1301	C:Energy production and conversion	COG1301(sodium dicarboxylate symporter)	PF00375.22	SDF	Sodiu	CYT	2.1257	2.714e-06	2.2257	5.644e-06	2.2083	0.0007838
SMLT_RS07950	SMLT_RS07950	GO:0016020;GO:0019867;GO:0005575;GO:0009279;GO:0110165GO:0015562;GO:0005215;GO:0022857;GO:0003674	CC:membrane;CC:outer membrane;CC:cellular_component;CC:cell outer membrane;CC:cellular anatomical entityMF:efflux transmembrane transporter activity;MF:transporter activity;MF:transmembrane transporter activity;MF:molecular_function	------	------	------	------	ENOG4111GQX	K:Transcription	ENOG4111GQX(RND efflux system, outer membrane lipoprotein)	PF02321.22	OEP	Outer membrane efflux protein	CYT	1.7567	1.041e-05	2.4038	2.478e-08	2.3358	2.456e-07
SMLT_RS10990	SMLT_RS10990	GO:0008104;GO:0008152;GO:0032940;GO:0071806;GO:0045184;GO:0035592;GO:0055085;GO:0071705;GO:0006810;GO:0071702;GO:0033036;GO:0009987;GO:0140352;GO:0009306;GO:0030254;GO:0009058;GO:0008150;GO:0071692;GO:0051234;GO:0051179;GO:0051641;GO:0046903;GO:0070727;GO:0015031GO:0005737;GO:0110165;GO:0030257;GO:0032991;GO:0005575GO:0043168;GO:0005261;GO:0035639;GO:0003674;GO:0005488;GO:0016887;GO:0005524;GO:00…	BP:protein localization;BP:metabolic process;BP:secretion by cell;BP:protein transmembrane transport;BP:establishment of protein localization;BP:establishment of protein localization to extracellular region;BP:transmembrane transport;BP:nitrogen compound transport;BP:transport;BP:organic substance transport;BP:macromolecule localization;BP:cellular process;BP:export from cell;BP:protein secretion…	K02412	fliI	map02040	Flagellar assembly	COG1157;COG1157	N:Cell motility;U:Intracellular trafficking, secretion, and vesicular transport	COG1157(flagellum-specific ATP synthase); COG1157(flagellum-specific ATP synthase)	PF00006.29;PF18269.5	ATP-synt_ab;T3SS_ATPase_C	ATP synthase alpha/beta family, nucleotide-binding domain;T3SS EscN ATPase C-terminal domain	CYT	1.9194	1.845e-05	2.6063	1.121e-07	1.9702	7.647e-08
SMLT_RS08845	SMLT_RS08845	GO:0006810;GO:0051179;GO:0008150;GO:0051234;GO:0042908GO:0016020;GO:0005575;GO:0005886;GO:0110165GO:0015562;GO:0005215;GO:0022857;GO:0003674	BP:transport;BP:localization;BP:biological_process;BP:establishment of localization;BP:xenobiotic transportCC:membrane;CC:cellular_component;CC:plasma membrane;CC:cellular anatomical entityMF:efflux transmembrane transporter activity;MF:transporter activity;MF:transmembrane transporter activity;MF:molecular_function	K19585	oqxB	------	------	COG0841	S:Function unknown	COG0841((ABC) transporter)	PF00873.23;PF03176.19	ACR_tran;MMPL	AcrB/AcrD/AcrF family;MMPL family	CYT	2.5208	4.413e-06	2.1008	5.914e-07	1.8626	0.0006909
SMLT_RS07025	SMLT_RS07025	GO:0031118;GO:0009451;GO:0090304;GO:0034641;GO:0006807;GO:0000455;GO:0034660;GO:0001522;GO:1901360;GO:0006139;GO:0071704;GO:0006364;GO:0034470;GO:0009987;GO:0006725;GO:0043412;GO:0008150;GO:0008152;GO:0046483;GO:0016070;GO:0044238;GO:0016072;GO:0000154;GO:0044237;GO:0043170;GO:0006396GO:0003674;GO:0005488;GO:0003676;GO:0016866;GO:1901363;GO:0120159;GO:0140098;GO:0009982;GO:0003824;GO:0016853;GO:0…	BP:rRNA pseudouridine synthesis;BP:RNA modification;BP:nucleic acid metabolic process;BP:cellular nitrogen compound metabolic process;BP:nitrogen compound metabolic process;BP:enzyme-directed rRNA pseudouridine synthesis;BP:ncRNA metabolic process;BP:pseudouridine synthesis;BP:organic cyclic compound metabolic process;BP:nucleobase-containing compound metabolic process;BP:organic substance metabo…	K06182	rluF	------	------	COG1187	E:Amino acid transport and metabolism	COG1187(Aspartokinase)	PF00849.26;PF01479.29	PseudoU_synth_2;S4	RNA pseudouridylate synthase;S4 domain	CYT	1.9968	1.118e-06	2.2836	8.214e-07	2.1801	7.673e-05
SMLT_RS06000	SMLT_RS06000	GO:0003824;GO:0016740;GO:0016746;GO:0016747;GO:0003674	MF:catalytic activity;MF:transferase activity;MF:transferase activity, transferring acyl groups;MF:transferase activity, transferring acyl groups other than amino-acyl groups;MF:molecular_function	------	------	------	------	ENOG41129S9	S:Function unknown	ENOG41129S9(Gcn5-related n-acetyltransferase)	PF13673.11;PF00583.29;PF13508.11;PF08445.14	Acetyltransf_10;Acetyltransf_1;Acetyltransf_7;FR47	Acetyltransferase;Acetyltransferase;Acetyltransferase;FR47-like protein	CYT	1.0801	0.009685	2.6863	1.287e-06	2.6771	6.342e-06
SMLT_RS07965	SMLT_RS07965	------	------	------	------	------	------	COG0845	S:Function unknown	COG0845(Protein of unknown function (DUF3108))	PF13437.10;PF13533.10;PF16576.9	HlyD_3;Biotin_lipoyl_2;HlyD_D23	HlyD family secretion protein;Biotin-lipoyl like;Barrel-sandwich domain of CusB or HlyD membrane-fusion	CYT	1.6222	5.543e-06	2.4179	8.576e-08	2.2785	7.562e-07
SMLT_RS11155	SMLT_RS11155	GO:0009892;GO:0080090;GO:0019222;GO:0030030;GO:0031326;GO:0031324;GO:0031323;GO:0050789;GO:0071840;GO:0010605;GO:0009890;GO:0016043;GO:0019219;GO:0031327;GO:0065007;GO:0048519;GO:0010468;GO:0045934;GO:0008283;GO:0060255;GO:0009987;GO:0009889;GO:0050794;GO:1902679;GO:0008150;GO:0051171;GO:0051172;GO:2001141;GO:0006996;GO:0051253;GO:0051252;GO:0006355;GO:0010556;GO:0044781;GO:0045892;GO:0010558;GO:…	BP:negative regulation of metabolic process;BP:regulation of primary metabolic process;BP:regulation of metabolic process;BP:cell projection organization;BP:regulation of cellular biosynthetic process;BP:negative regulation of cellular metabolic process;BP:regulation of cellular metabolic process;BP:regulation of biological process;BP:cellular component organization or biogenesis;BP:negative regu…	K02398	flgM	map02026;map02025;map02040;map02020	Biofilm formation - Escherichia coli;Biofilm formation - Pseudomonas aeruginosa;Flagellar assembly;Two-component system	ENOG410XUJS;ENOG410ZYDY	K:Transcription;S:Function unknown	ENOG410XUJS(anti-sigma28 factor FlgM); ENOG410ZYDY(Anti-Sigma-28 factor, FlgM)	PF04316.17	FlgM	Anti-sigma-28 factor, FlgM	CYT	2.0494	3.495e-05	2.3641	4.199e-05	1.8946	0.003727
SMLT_RS15405	SMLT_RS15405	GO:0006857;GO:0042886;GO:0006810;GO:0071705;GO:0015833;GO:0008150;GO:0071702;GO:0051234;GO:0051179GO:0016020;GO:0005575;GO:0005886;GO:0110165GO:0042887;GO:0005215;GO:0022857;GO:0003674;GO:1904680	BP:oligopeptide transport;BP:amide transport;BP:transport;BP:nitrogen compound transport;BP:peptide transport;BP:biological_process;BP:organic substance transport;BP:establishment of localization;BP:localizationCC:membrane;CC:cellular_component;CC:plasma membrane;CC:cellular anatomical entityMF:amide transmembrane transporter activity;MF:transporter activity;MF:transmembrane transporter activity;…	K03305	TC.POT	------	------	COG3104	S:Function unknown	COG3104(-)	PF00854.25;PF07690.20	PTR2;MFS_1	POT family;Major Facilitator Superfamily	CYT	1.9151	1.829e-05	2.0571	4.518e-05	2.2912	5.648e-05
SMLT_RS11105	SMLT_RS11105	GO:0048870;GO:0009987;GO:0001539;GO:0008150;GO:0071973;GO:0097588GO:0009428;GO:0005575;GO:0042597;GO:0030288;GO:0110165GO:0003674;GO:0005198	BP:cell motility;BP:cellular process;BP:cilium or flagellum-dependent cell motility;BP:biological_process;BP:bacterial-type flagellum-dependent cell motility;BP:archaeal or bacterial-type flagellum-dependent cell motilityCC:bacterial-type flagellum basal body, distal rod, P ring;CC:cellular_component;CC:periplasmic space;CC:outer membrane-bounded periplasmic space;CC:cellular anatomical entityMF:…	K02394	flgI	map02040	Flagellar assembly	COG1706	N:Cell motility	COG1706(Assembles around the rod to form the L-ring and probably protects the motor basal body from shearing forces during rotation (By similarity))	PF02119.20	FlgI	Flagellar P-ring protein	CYT	1.7892	1.697e-06	2.4078	6.827e-07	2.057	8.159e-07
SMLT_RS21560	SMLT_RS21560	GO:0016020;GO:0005575;GO:0110165;GO:0005886GO:0043169;GO:0022890;GO:0015318;GO:0005215;GO:0008324;GO:0043167;GO:0015075;GO:0022857;GO:0003674;GO:0005488;GO:0046873;GO:0046872;GO:0015095	CC:membrane;CC:cellular_component;CC:cellular anatomical entity;CC:plasma membraneMF:cation binding;MF:inorganic cation transmembrane transporter activity;MF:inorganic solute uptake transmembrane transporter activity;MF:transporter activity;MF:cation transmembrane transporter activity;MF:ion binding;MF:ion transmembrane transporter activity;MF:transmembrane transporter activity;MF:molecular_funct…	K06213	mgtE	------	------	COG2239	P:Inorganic ion transport and metabolism	COG2239(magnesium ion transmembrane transporter activity)	PF01769.20;PF03448.21;PF00571.32	MgtE;MgtE_N;CBS	Divalent cation transporter;MgtE intracellular N domain;CBS domain	CYT	2.0594	8.026e-06	2.0683	1.978e-05	2.1184	6.826e-06
SMLT_RS04820	SMLT_RS04820	GO:0090304;GO:0034641;GO:0006807;GO:1901360;GO:1901361;GO:0006139;GO:1901575;GO:0071704;GO:0006401;GO:0009987;GO:0006725;GO:0046700;GO:0008150;GO:0008152;GO:0034655;GO:0009056;GO:0009057;GO:0044248;GO:0046483;GO:0016070;GO:0044238;GO:0044270;GO:0044237;GO:0043170;GO:0019439GO:0005737;GO:0110165;GO:0005575GO:0004540;GO:0003674;GO:0005488;GO:0003676;GO:1901363;GO:0000287;GO:0004521;GO:0004523;GO:00…	BP:nucleic acid metabolic process;BP:cellular nitrogen compound metabolic process;BP:nitrogen compound metabolic process;BP:organic cyclic compound metabolic process;BP:organic cyclic compound catabolic process;BP:nucleobase-containing compound metabolic process;BP:organic substance catabolic process;BP:organic substance metabolic process;BP:RNA catabolic process;BP:cellular process;BP:cellular a…	K03469	rnhA, RNASEH1	map03030	DNA replication	COG0328	L:Replication, recombination and repair	COG0328(ribonuclease H activity)	PF00075.28	RNase_H	RNase H	CYT	1.563	0.00551	1.9659	0.003282	2.6809	0.004418
SMLT_RS06715	SMLT_RS06715	GO:0005575;GO:0016020;GO:0110165	CC:cellular_component;CC:membrane;CC:cellular anatomical entity	------	------	------	------	ENOG410XYDY;ENOG410ZI9E	S:Function unknown;	ENOG410XYDY(Protein of unknown function (DUF2628)); ENOG410ZI9E(Protein of unknown function (DUF2628))	PF10947.12	DUF2628	Protein of unknown function	CYT	1.9003	0.0051	2.2066	0.002586	2.0864	0.0006647
SMLT_RS18620	SMLT_RS18620	GO:0080090;GO:0019222;GO:0031326;GO:0031323;GO:0007165;GO:0035556;GO:0000160;GO:0050789;GO:0019219;GO:0065007;GO:0010468;GO:0060255;GO:0009987;GO:0009889;GO:0050794;GO:0008150;GO:0051171;GO:2001141;GO:0051252;GO:0006355;GO:0010556GO:0016020;GO:0110165;GO:0005575GO:0003674;GO:0003676;GO:0003677;GO:1901363;GO:0097159;GO:0005488	BP:regulation of primary metabolic process;BP:regulation of metabolic process;BP:regulation of cellular biosynthetic process;BP:regulation of cellular metabolic process;BP:signal transduction;BP:intracellular signal transduction;BP:phosphorelay signal transduction system;BP:regulation of biological process;BP:regulation of nucleobase-containing compound metabolic process;BP:biological regulation;…	------	------	------	------	COG3710	O:Posttranslational modification, protein turnover, chaperones	COG3710(Binds to cpn60 in the presence of Mg-ATP and suppresses the ATPase activity of the latter (By similarity))	PF07676.16;PF00486.32	PD40;Trans_reg_C	WD40-like Beta Propeller Repeat;Transcriptional regulatory protein, C terminal	CYT	1.7697	3.435e-06	2.0514	9.827e-06	2.2621	2.609e-05
SMLT_RS06025	SMLT_RS06025	GO:0006857;GO:0042886;GO:0006810;GO:0071705;GO:0015833;GO:0008150;GO:0071702;GO:0051234;GO:0051179GO:0016020;GO:0005575;GO:0005886;GO:0110165GO:0042887;GO:0005215;GO:0022857;GO:0003674;GO:1904680	BP:oligopeptide transport;BP:amide transport;BP:transport;BP:nitrogen compound transport;BP:peptide transport;BP:biological_process;BP:organic substance transport;BP:establishment of localization;BP:localizationCC:membrane;CC:cellular_component;CC:plasma membrane;CC:cellular anatomical entityMF:amide transmembrane transporter activity;MF:transporter activity;MF:transmembrane transporter activity;…	K03305	TC.POT	------	------	COG3104	V:Defense mechanisms	COG3104(Mate efflux family protein)	PF00854.25;PF07690.20	PTR2;MFS_1	POT family;Major Facilitator Superfamily	CYT	1.8242	4.769e-05	2.07	0.0004657	2.1742	0.004529
SMLT_RS16050	SMLT_RS16050	GO:0022607;GO:0043933;GO:0044249;GO:0043170;GO:0071840;GO:0000027;GO:1901576;GO:0071826;GO:0044271;GO:0043603;GO:0043043;GO:0016043;GO:0071704;GO:0022618;GO:0065003;GO:1901566;GO:0043604;GO:0009987;GO:0009058;GO:0009059;GO:0008150;GO:0008152;GO:1901564;GO:0044238;GO:0019538;GO:0034641;GO:0044237;GO:0006807;GO:0006518;GO:0006412GO:0015934;GO:0022625;GO:0043226;GO:0043229;GO:0043228;GO:0110165;GO:0…	BP:cellular component assembly;BP:macromolecular complex subunit organization;BP:cellular biosynthetic process;BP:macromolecule metabolic process;BP:cellular component organization or biogenesis;BP:ribosomal large subunit assembly;BP:organic substance biosynthetic process;BP:ribonucleoprotein complex subunit organization;BP:cellular nitrogen compound biosynthetic process;BP:cellular amide metabol…	K02887	RP-L20, MRPL20, rplT	map03010	Ribosome	COG0292	J:Translation, ribosomal structure and biogenesis	COG0292(Binds directly to 23S ribosomal RNA and is necessary for the in vitro assembly process of the 50S ribosomal subunit. It is not involved in the protein synthesizing functions of that subunit (By similarity))	PF00453.22	Ribosomal_L20	Ribosomal protein L20	CYT	1.9033	0.0001354	1.8056	1.531e-05	2.3568	4.74e-05
SMLT_RS20310	SMLT_RS20310	GO:0005575;GO:0016020;GO:0110165;GO:0005886	CC:cellular_component;CC:membrane;CC:cellular anatomical entity;CC:plasma membrane	------	------	------	------	ENOG410XNMH	T:Signal transduction mechanisms	ENOG410XNMH(Histidine kinase)	PF00990.25;PF02743.22	GGDEF;dCache_1	Diguanylate cyclase, GGDEF domain;Cache domain	CYT	1.7443	3.223e-05	2.0976	1.38e-05	2.1992	0.0001648
SMLT_RS16920	SMLT_RS16920	GO:0034250;GO:0080090;GO:0019222;GO:0031328;GO:0031326;GO:0031325;GO:0031323;GO:0010628;GO:0009893;GO:0010604;GO:0010608;GO:0009891;GO:0051246;GO:0051247;GO:0065007;GO:0048518;GO:0045727;GO:0010468;GO:0060255;GO:0009889;GO:0034248;GO:0008150;GO:0051171;GO:0051173;GO:0050794;GO:0050789;GO:0010557;GO:0010556;GO:0006417;GO:0048522GO:0016020;GO:0005886;GO:0005575;GO:0110165GO:0035639;GO:0003674;GO:00…	BP:positive regulation of cellular amide metabolic process;BP:regulation of primary metabolic process;BP:regulation of metabolic process;BP:positive regulation of cellular biosynthetic process;BP:regulation of cellular biosynthetic process;BP:positive regulation of cellular metabolic process;BP:regulation of cellular metabolic process;BP:positive regulation of gene expression;BP:positive regulati…	K03596	lepA	map05134	Legionellosis	COG0481	M:Cell wall/membrane/envelope biogenesis	COG0481(Required for accurate and efficient protein synthesis under certain stress conditions. May act as a fidelity factor of the translation reaction, by catalyzing a one-codon backward translocation of tRNAs on improperly translocated ribosomes. Back- translocation proceeds from a post-translocation (POST) complex to a pre-translocation (PRE) complex, thus giving elongation factor G a second c…	PF00009.31;PF06421.16;PF00679.28;PF03144.29	GTP_EFTU;LepA_C;EFG_C;GTP_EFTU_D2	Elongation factor Tu GTP binding domain;GTP-binding protein LepA C-terminus;Elongation factor G C-terminus;Elongation factor Tu domain 2	CYT	1.8737	2.911e-06	2.0569	1.307e-06	2.1103	5.249e-06
SMLT_RS17555	SMLT_RS17555	GO:0003676;GO:0035639;GO:0003674;GO:0005488;GO:0016887;GO:0008186;GO:0043167;GO:1901363;GO:1901265;GO:0043168;GO:0000166;GO:0017076;GO:0005524;GO:0016787;GO:0140098;GO:0017111;GO:0004386;GO:0036094;GO:0003824;GO:0016818;GO:0030554;GO:0097367;GO:0097159;GO:0016817;GO:0016462;GO:0003724;GO:0032559;GO:0032555;GO:0032553	MF:nucleic acid binding;MF:purine ribonucleoside triphosphate binding;MF:molecular_function;MF:binding;MF:ATPase activity;MF:RNA-dependent ATPase activity;MF:ion binding;MF:heterocyclic compound binding;MF:nucleoside phosphate binding;MF:anion binding;MF:nucleotide binding;MF:purine nucleotide binding;MF:ATP binding;MF:hydrolase activity;MF:catalytic activity, acting on RNA;MF:nucleoside-triphosp…	K03578	hrpA	------	------	COG1643	S:Function unknown	COG1643(Protein of unknown function (DUF2867))	PF11898.12;PF07717.20;PF00271.35;PF00270.33;PF21010.1;PF04408.27	DUF3418;OB_NTP_bind;Helicase_C;DEAD;HA2_C;HA2_N	Domain of unknown function;Oligonucleotide/oligosaccharide-binding;Helicase conserved C-terminal domain;DEAD/DEAH box helicase;Helicase associated domain;Helicase associated domain	CYT	1.754	2.707e-06	2.0558	1.318e-07	2.2294	1.805e-05
SMLT_RS19375	SMLT_RS19375	GO:0097159;GO:0003674;GO:0005488;GO:0003676;GO:0003677;GO:1901363	MF:organic cyclic compound binding;MF:molecular_function;MF:binding;MF:nucleic acid binding;MF:DNA binding;MF:heterocyclic compound binding	K03577	acrR, smeT	------	------	COG1309;ENOG4111M3K	K:Transcription;	COG1309(Transcriptional regulator); ENOG4111M3K(DNA-binding transcriptional regulator)	PF00440.27;PF08361.15;PF13977.10	TetR_N;TetR_C_2;TetR_C_6	Bacterial regulatory proteins, tetR family;MAATS-type transcriptional repressor, C-terminal region;BetI-type transcriptional repressor, C-terminal	CYT	1.5434	6.589e-06	2.2152	1.415e-06	2.2776	1.574e-07
SMLT_RS19590	SMLT_RS19590	GO:0045263;GO:0016020;GO:0110165;GO:0005886;GO:0032991;GO:0005575;GO:0098796;GO:0033177GO:0005261;GO:0003674;GO:0005488;GO:0015075;GO:0046933;GO:0015318;GO:0015252;GO:0022803;GO:0016787;GO:0005215;GO:0005216;GO:0008324;GO:0008289;GO:0003824;GO:0016874;GO:0022890;GO:0022857;GO:0015267;GO:0015078	CC:proton-transporting ATP synthase complex, coupling factor;CC:membrane;CC:cellular anatomical entity;CC:plasma membrane;CC:macromolecular complex;CC:cellular_component;CC:membrane protein complex;CC:proton-transporting two-sector ATPase complex, proton-transporting domainMF:cation channel activity;MF:molecular_function;MF:binding;MF:ion transmembrane transporter activity;MF:proton-transporting …	K02110	ATPF0C, atpE	map00195;map00190	Photosynthesis;Oxidative phosphorylation	COG0636	C:Energy production and conversion	COG0636(F(1)F(0) ATP synthase produces ATP from ADP in the presence of a proton or sodium gradient. F-type ATPases consist of two structural domains, F(1) containing the extramembraneous catalytic core and F(0) containing the membrane proton channel, linked together by a central stalk and a peripheral stalk. During catalysis, ATP synthesis in the catalytic domain of F(1) is coupled via a rotary m…	PF00137.25	ATP-synt_C	ATP synthase subunit C	CYT	1.9503	0.0002054	2.4595	1.174e-06	1.6083	0.004073
SMLT_RS11080	SMLT_RS11080	GO:0043228;GO:0005575;GO:0005576;GO:0009288;GO:0042995;GO:0043226;GO:0110165GO:0005198;GO:0003674	CC:non-membrane-bounded organelle;CC:cellular_component;CC:extracellular region;CC:bacterial-type flagellum;CC:cell projection;CC:organelle;CC:cellular anatomical entityMF:structural molecule activity;MF:molecular_function	K02406	fliC, hag	map02040;map02020;map05134;map04621;map05131;map05132;map04626	Flagellar assembly;Two-component system;Legionellosis;NOD-like receptor signaling pathway;Shigellosis;Salmonella infection;Plant-pathogen interaction	COG1344	N:Cell motility	COG1344(Flagellin)	PF00669.24;PF00700.25	Flagellin_N;Flagellin_C	Bacterial flagellin N-terminal helical region;Bacterial flagellin C-terminal helical region	PLA	2.4307	0.003507	1.4806	0.005304	2.0769	0.0001763
SMLT_RS11180	SMLT_RS11180	------	------	------	------	------	------	ENOG410XNMH	C:Energy production and conversion	ENOG410XNMH(Aconitate hydratase 2)	PF00563.24;PF00990.25;PF08447.16;PF08448.14	EAL;GGDEF;PAS_3;PAS_4	EAL domain;Diguanylate cyclase, GGDEF domain;PAS fold;PAS fold	CYT	2.0676	1.422e-05	1.7802	1.513e-06	2.0879	6.767e-07
SMLT_RS16145	SMLT_RS16145	GO:0006091;GO:0022900;GO:0009987;GO:0022904;GO:0008150;GO:0008152;GO:0042773;GO:0044237GO:0016020;GO:0110165;GO:0005575GO:0003674;GO:0003955;GO:0003954;GO:0016491;GO:0015399;GO:0050136;GO:0005215;GO:0022804;GO:0015453;GO:0008137;GO:0003824;GO:0009055;GO:0016655;GO:0022857;GO:0016651	BP:generation of precursor metabolites and energy;BP:electron transport chain;BP:cellular process;BP:respiratory electron transport chain;BP:biological_process;BP:metabolic process;BP:ATP synthesis coupled electron transport;BP:cellular metabolic processCC:membrane;CC:cellular anatomical entity;CC:cellular_componentMF:molecular_function;MF:NA;MF:NADH dehydrogenase activity;MF:oxidoreductase activ…	K00342	nuoM	map00190	Oxidative phosphorylation	COG1008	C:Energy production and conversion	COG1008(subunit m)	PF00361.24	Proton_antipo_M	Proton-conducting membrane transporter	CYT	1.792	0.004763	1.9826	2.124e-06	2.1576	0.002381
SMLT_RS10905	SMLT_RS10905	GO:0016310;GO:0007165;GO:0035556;GO:0050789;GO:0000160;GO:0065007;GO:0009987;GO:0050794;GO:0008150;GO:0008152;GO:0044237;GO:0006796;GO:0006793GO:0003674;GO:0016740;GO:0016787;GO:0016301;GO:0140096;GO:0052689;GO:0003824;GO:0016788;GO:0051723;GO:0008984;GO:0016772	BP:phosphorylation;BP:signal transduction;BP:intracellular signal transduction;BP:regulation of biological process;BP:phosphorelay signal transduction system;BP:biological regulation;BP:cellular process;BP:regulation of cellular process;BP:biological_process;BP:metabolic process;BP:cellular metabolic process;BP:phosphate-containing compound metabolic process;BP:phosphorus metabolic processMF:mole…	K03413	cheY	map02030;map02020	Bacterial chemotaxis;Two-component system	COG0784	K:Transcription	COG0784(Factor ChrR)	PF00072.28	Response_reg	Response regulator receiver domain	CYT	1.8941	4.944e-06	1.8967	1.257e-07	2.1405	3.998e-07
SMLT_RS13120	SMLT_RS13120	GO:0005575;GO:0016020;GO:0110165	CC:cellular_component;CC:membrane;CC:cellular anatomical entity	K26606	azlD, brnE	------	------	COG4541	E:Amino acid transport and metabolism	COG4541(Branched-chain amino acid transport)	PF05437.16	AzlD	Branched-chain amino acid transport protein	CYT	1.7012	0.003257	2.3152	3.658e-06	1.902	0.001501
SMLT_RS00415	SMLT_RS00415	GO:0071103;GO:0071840;GO:0016043;GO:0006268;GO:0032392;GO:0032508;GO:0009987;GO:0008150;GO:0051276;GO:0006996GO:0003676;GO:0016787;GO:0035639;GO:0003674;GO:0005488;GO:0016887;GO:0003677;GO:0003678;GO:0043167;GO:1901363;GO:0043168;GO:0000166;GO:1901265;GO:0017076;GO:0003697;GO:0005524;GO:0017111;GO:0140097;GO:0036094;GO:0003824;GO:0004386;GO:0008094;GO:0016818;GO:0016853;GO:0030554;GO:0097367;GO:0…	BP:DNA conformation change;BP:cellular component organization or biogenesis;BP:cellular component organization;BP:DNA unwinding involved in DNA replication;BP:DNA geometric change;BP:DNA duplex unwinding;BP:cellular process;BP:biological_process;BP:chromosome organization;BP:organelle organizationMF:nucleic acid binding;MF:hydrolase activity;MF:purine ribonucleoside triphosphate binding;MF:molecu…	K03656	rep	------	------	COG0210	K:Transcription	COG0210(transcriptional Regulator LysR family)	PF00580.25;PF13361.10;PF13245.10;PF13538.10	UvrD-helicase;UvrD_C;AAA_19;UvrD_C_2	UvrD/REP helicase N-terminal domain;UvrD-like helicase C-terminal domain;AAA domain;UvrD-like helicase C-terminal domain	CYT	1.9309	4.226e-07	1.9258	2.201e-07	2.0511	3.567e-06
SMLT_RS07520	SMLT_RS07520	GO:0032259;GO:0008150;GO:0008152GO:0005737;GO:0110165;GO:0005575GO:0003674;GO:0005488;GO:0003676;GO:0008168;GO:1901363;GO:0008649;GO:0016435;GO:0070043;GO:0016740;GO:0016741;GO:0052915;GO:0008990;GO:0140098;GO:0008757;GO:0008173;GO:0008170;GO:0003824;GO:0097159;GO:0003723;GO:0140102	BP:methylation;BP:biological_process;BP:metabolic processCC:cytoplasm;CC:cellular anatomical entity;CC:cellular_componentMF:molecular_function;MF:binding;MF:nucleic acid binding;MF:methyltransferase activity;MF:heterocyclic compound binding;MF:rRNA methyltransferase activity;MF:rRN;MF:rRN;MF:transferase activity;MF:transferase activity, transferring one-carbon groups;MF:23S rRN;MF:rRN;MF:catalyti…	K12297	rlmKL	------	------	COG0116	L:Replication, recombination and repair	COG0116(Specifically methylates the guanine in position 2445 (m2G2445) and the guanine in position 2069 (m7G2069) of 23S rRNA (By similarity))	PF01170.22;PF10672.13;PF05175.18;PF03602.19;PF02926.21;PF13649.10;PF13847.10;PF06325.17;PF08241.16	UPF0020;Methyltrans_SAM;MTS;Cons_hypoth95;THUMP;Methyltransf_25;Methyltransf_31;PrmA;Methyltransf_11	Putative RNA methylase family UPF0020;S-adenosylmethionine-dependent methyltransferase;Methyltransferase small domain;Conserved hypothetical protein 95;THUMP domain;Methyltransferase domain;Methyltransferase domain;Ribosomal protein L11 methyltransferase;Methyltransferase domain	CYT	1.8482	2.646e-05	1.9388	3.359e-06	2.1183	2.236e-06
SMLT_RS00660	SMLT_RS00660	GO:0016020;GO:0005575;GO:0110165GO:0016740;GO:0003824;GO:0003841;GO:0016746;GO:0016747;GO:0016411;GO:0008374;GO:0003674;GO:0071617;GO:0042171	CC:membrane;CC:cellular_component;CC:cellular anatomical entityMF:transferase activity;MF:catalytic activity;MF:1-acylglycerol-3-phosphate O-acyltransferase activity;MF:transferase activity, transferring acyl groups;MF:transferase activity, transferring acyl groups other than amino-acyl groups;MF:acylglycerol O-acyltransferase activity;MF:O-acyltransferase activity;MF:molecular_function;MF:lysoph…	------	------	------	------	COG0204	E:Amino acid transport and metabolism	COG0204(Presumably involved in the processing and regular turnover of intracellular proteins. Catalyzes the removal of unsubstituted N-terminal amino acids from various peptides (By similarity))	PF01553.25	Acyltransferase	Acyltransferase	CYT	1.9384	0.0001378	1.7783	8.321e-05	2.1846	1.798e-06
SMLT_RS03770	SMLT_RS03770	GO:0016020;GO:0005886;GO:0005575;GO:0110165GO:0015932;GO:0005337;GO:0005215;GO:0022857;GO:0003674;GO:1901505	CC:membrane;CC:plasma membrane;CC:cellular_component;CC:cellular anatomical entityMF:nucleobase-containing compound transmembrane transporter activity;MF:nucleoside transmembrane transporter activity;MF:transporter activity;MF:transmembrane transporter activity;MF:molecular_function;MF:carbohydrate derivative transporter activity	K03317	TC.CNT	------	------	COG1972	F:Nucleotide transport and metabolism	COG1972()-nucleoside)	PF07662.17;PF01773.24;PF07670.18	Nucleos_tra2_C;Nucleos_tra2_N;Gate	Na+ dependent nucleoside transporter C-terminus;Na+ dependent nucleoside transporter N-terminus;Nucleoside recognition	CYT	1.7799	4.728e-05	1.9939	9.455e-06	2.1251	0.0002183
SMLT_RS10995	SMLT_RS10995	------	------	K02411	fliH	map02040	Flagellar assembly	COG1317;ENOG410Y8KB	N:Cell motility;	COG1317(Flagellar assembly protein); ENOG410Y8KB(flagellar protein)	PF02108.20	FliH	Flagellar assembly protein FliH	CYT	1.7794	0.0001638	2.1772	2.792e-08	1.9421	1.872e-05
SMLT_RS06080	SMLT_RS06080	GO:0016310;GO:0044237;GO:0009987;GO:0008150;GO:0008152;GO:0006796;GO:0006793GO:0016020;GO:0110165;GO:0005575GO:0003674;GO:0005488;GO:0016772;GO:0016740;GO:0004673;GO:0004672;GO:0140299;GO:0016301;GO:0140096;GO:0003824;GO:0016773;GO:0000155;GO:0016775;GO:0005515;GO:0046983	BP:phosphorylation;BP:cellular metabolic process;BP:cellular process;BP:biological_process;BP:metabolic process;BP:phosphate-containing compound metabolic process;BP:phosphorus metabolic processCC:membrane;CC:cellular anatomical entity;CC:cellular_componentMF:molecular_function;MF:binding;MF:transferase activity, transferring phosphorus-containing groups;MF:transferase activity;MF:protein histidi…	------	------	------	------	COG4585	O:Posttranslational modification, protein turnover, chaperones	COG4585(Modifies, by uridylylation or deuridylylation the PII (GlnB) regulatory protein (By similarity))	PF07730.17;PF02518.30	HisKA_3;HATPase_c	Histidine kinase;Histidine kinase-, DNA gyrase B-, and HSP90-like ATPase	CYT	1.7636	5.6e-05	1.9547	1.072e-05	2.1584	0.0006614
SMLT_RS22635	SMLT_RS22635	GO:0008757;GO:1901363;GO:0016740;GO:0140097;GO:0003824;GO:0008170;GO:0016741;GO:0003674;GO:0005488;GO:0003676;GO:0003677;GO:0008168;GO:0097159;GO:0009008;GO:0015667	MF:S-adenosylmethionine-dependent methyltransferase activity;MF:heterocyclic compound binding;MF:transferase activity;MF:catalytic activity, acting on DNA;MF:catalytic activity;MF:N-methyltransferase activity;MF:transferase activity, transferring one-carbon groups;MF:molecular_function;MF:binding;MF:nucleic acid binding;MF:DNA binding;MF:methyltransferase activity;MF:organic cyclic compound bindi…	------	------	------	------	COG0863	L:Replication, recombination and repair	COG0863(DNA methylase n-4 n-6 domain protein)	PF01555.22;PF01170.22	N6_N4_Mtase;UPF0020	DNA methylase;Putative RNA methylase family UPF0020	CYT	2.2432	0.0003432	1.8728	0.002142	1.751	0.008733
SMLT_RS04300	SMLT_RS04300	GO:0044238;GO:0008152;GO:0044249;GO:0034641;GO:0006807;GO:1901576;GO:1901362;GO:1901360;GO:0032774;GO:0071704;GO:0018130;GO:0009987;GO:0006725;GO:0009058;GO:0009059;GO:0008150;GO:0019438;GO:0034654;GO:0044271;GO:0046483;GO:0016070;GO:0090304;GO:0044237;GO:0043170;GO:0006139;GO:0006351GO:0030880;GO:1902494;GO:0061695;GO:1990234;GO:0032991;GO:0000428;GO:0005575GO:0034062;GO:0003674;GO:0008270;GO:00…	BP:primary metabolic process;BP:metabolic process;BP:cellular biosynthetic process;BP:cellular nitrogen compound metabolic process;BP:nitrogen compound metabolic process;BP:organic substance biosynthetic process;BP:organic cyclic compound biosynthetic process;BP:organic cyclic compound metabolic process;BP:RNA biosynthetic process;BP:organic substance metabolic process;BP:heterocycle biosynthetic…	K03046	rpoC	map03020	RNA polymerase	COG0086	K:Transcription	COG0086(DNA-dependent RNA polymerase catalyzes the transcription of DNA into RNA using the four ribonucleoside triphosphates as substrates (By similarity))	PF04997.16;PF04998.21;PF00623.24;PF04983.22;PF05000.21	RNA_pol_Rpb1_1;RNA_pol_Rpb1_5;RNA_pol_Rpb1_2;RNA_pol_Rpb1_3;RNA_pol_Rpb1_4	RNA polymerase Rpb1, domain 1;RNA polymerase Rpb1, domain 5;RNA polymerase Rpb1, domain 2;RNA polymerase Rpb1, domain 3;RNA polymerase Rpb1, domain 4	CYT	1.9642	1.418e-05	1.9952	9.673e-06	1.8984	2.459e-05
SMLT_RS05995	SMLT_RS05995	GO:0044238;GO:0006099;GO:0008152;GO:0008150GO:0008924;GO:0016614;GO:0016615;GO:0016901;GO:0003824;GO:0003674;GO:0052589;GO:0016491	BP:primary metabolic process;BP:tricarboxylic acid cycle;BP:metabolic process;BP:biological_processMF:malate dehydrogenas;MF:oxidoreductase activity, acting on CH-OH group of donors;MF:malate dehydrogenase activity;MF:oxidoreductase activity, acting on the CH-OH group of donors, quinone or similar compound as acceptor;MF:catalytic activity;MF:molecular_function;MF:malate dehydrogenas;MF:oxidoredu…	K00116	mqo	map00020;map00620	Citrate cycl;Pyruvate metabolism	COG0579	C:Energy production and conversion	COG0579(malate dehydrogenase (quinone))	PF06039.19;PF01266.28	Mqo;DAO	Malat;FAD dependent oxidoreductase	CYT	1.7557	8.621e-06	2.1158	2.55e-07	1.9601	9.926e-06
SMLT_RS11200	SMLT_RS11200	GO:0040011;GO:0009987;GO:0006935;GO:0042330;GO:0050794;GO:0008150;GO:0007165;GO:0065007;GO:0050789GO:0016020;GO:0005575;GO:0110165	BP:locomotion;BP:cellular process;BP:chemotaxis;BP:taxis;BP:regulation of cellular process;BP:biological_process;BP:signal transduction;BP:biological regulation;BP:regulation of biological processCC:membrane;CC:cellular_component;CC:cellular anatomical entity	K03406	mcp	map02030;map02020	Bacterial chemotaxis;Two-component system	ENOG4111PIT	S:Function unknown	ENOG4111PIT(Methyl-accepting chemotaxis)	PF00015.25	MCPsignal	Methyl-accepting chemotaxis protein	CYT	2.0488	7.316e-07	1.8603	3.901e-08	1.9211	1.649e-06
SMLT_RS03800	SMLT_RS03800	GO:0005575;GO:0016020;GO:0110165;GO:0005886	CC:cellular_component;CC:membrane;CC:cellular anatomical entity;CC:plasma membrane	K02004	ABC.CD.P	------	------	COG3127	Q:Secondary metabolites biosynthesis, transport and catabolism	COG3127(ABC transporter (permease))	PF02687.25	FtsX	FtsX-like permease family	CYT	1.7234	0.00316	2.0669	0.0003411	2.0053	0.0008803
SMLT_RS08700	SMLT_RS08700	GO:0045184;GO:0033036;GO:0008104;GO:0070727;GO:0009987;GO:0071705;GO:0044872;GO:0008150;GO:0006810;GO:0071702;GO:0015031;GO:0042953;GO:0051234;GO:0051179;GO:0051641GO:0005575;GO:0016020;GO:0005886;GO:0110165	BP:establishment of protein localization;BP:macromolecule localization;BP:protein localization;BP:cellular macromolecule localization;BP:cellular process;BP:nitrogen compound transport;BP:lipoprotein localization;BP:biological_process;BP:transport;BP:organic substance transport;BP:protein transport;BP:lipoprotein transport;BP:establishment of localization;BP:localization;BP:cellular localizationC…	K09808	lolC_E	map02010	ABC transporters	COG4591	M:Cell wall/membrane/envelope biogenesis	COG4591(lipoprotein releasing system transmembrane protein)	PF02687.25;PF12704.11	FtsX;MacB_PCD	FtsX-like permease family;MacB-like periplasmic core domain	CYT	1.7562	7.123e-05	1.8266	0.0001249	2.1884	2.808e-05
SMLT_RS21185	SMLT_RS21185	GO:0009451;GO:0090304;GO:0034641;GO:0006807;GO:0034660;GO:0034470;GO:0006139;GO:0071704;GO:1901360;GO:0006400;GO:0046483;GO:0008033;GO:0044238;GO:0009987;GO:0006725;GO:0002097;GO:0043412;GO:0008150;GO:0008152;GO:0002098;GO:0016070;GO:0044237;GO:0043170;GO:0006399;GO:0006396GO:0005737;GO:0110165;GO:0005575GO:0003674;GO:0005488;GO:0043167;GO:1901363;GO:1901265;GO:0050660;GO:0000166;GO:0043168;GO:00…	BP:RNA modification;BP:nucleic acid metabolic process;BP:cellular nitrogen compound metabolic process;BP:nitrogen compound metabolic process;BP:ncRNA metabolic process;BP:ncRNA processing;BP:nucleobase-containing compound metabolic process;BP:organic substance metabolic process;BP:organic cyclic compound metabolic process;BP:tRNA modification;BP:heterocycle metabolic process;BP:tRNA processing;BP…	K03495	gidA, mnmG, MTO1	------	------	COG0445	D:Cell cycle control, cell division, chromosome partitioning	COG0445(NAD-binding protein involved in the addition of a carboxymethylaminomethyl (cmnm) group at the wobble position (U34) of certain tRNAs, forming tRNA-cmnm(5)s(2)U34 (By similarity))	PF01134.26;PF13932.10;PF21680.1;PF12831.11	GIDA;GIDA_C;GIDA_C_1st;FAD_oxidored	Glucose inhibited division protein A;tRNA modifying enzyme MnmG/GidA C-terminal helical bundle;tRNA modifying enzyme MnmG/GidA C-terminal helical domain;FAD dependent oxidoreductase	CYT	1.6327	5.247e-05	2.1728	1.426e-08	1.9427	1.685e-05
SMLT_RS19805	SMLT_RS19805	GO:0044238;GO:0005975;GO:0071704;GO:0008150;GO:0008152GO:0016787;GO:0003824;GO:0016798;GO:0004553;GO:0003674	BP:primary metabolic process;BP:carbohydrate metabolic process;BP:organic substance metabolic process;BP:biological_process;BP:metabolic processMF:hydrolase activity;MF:catalytic activity;MF:hydrolase activity, acting on glycosyl bonds;MF:hydrolase activity, hydrolyzing O-glycosyl compounds;MF:molecular_function	------	------	------	------	ENOG4111UEC;COG2273	S:Function unknown;G:Carbohydrate transport and metabolism	ENOG4111UEC(FG-GAP repeat); COG2273(hydrolase family 16)	PF13517.10;PF01839.27;PF00722.25	FG-GAP_3;FG-GAP;Glyco_hydro_16	FG-GAP-like repeat;FG-GAP repeat;Glycosyl hydrolases family 16	CYT	1.8149	0.03577	1.3635	0.023	2.5613	7.751e-05
SMLT_RS09580	SMLT_RS09580	GO:1901576;GO:0008152;GO:0071704;GO:0009987;GO:0044237;GO:0043170;GO:0044249;GO:0009058;GO:0009059;GO:0070929;GO:0008150;GO:0006414GO:0005737;GO:0005575;GO:0110165GO:0097159;GO:0003674;GO:0003723;GO:0003676;GO:1901363;GO:0005488	BP:organic substance biosynthetic process;BP:metabolic process;BP:organic substance metabolic process;BP:cellular process;BP:cellular metabolic process;BP:macromolecule metabolic process;BP:cellular biosynthetic process;BP:biosynthetic process;BP:macromolecule biosynthetic process;BP:trans-translation;BP:biological_process;BP:translational elongationCC:cytoplasm;CC:cellular_component;CC:cellular …	K03664	smpB	------	------	COG0691	O:Posttranslational modification, protein turnover, chaperones	COG0691(Binds specifically to the SsrA RNA (tmRNA) and is required for stable association of SsrA with ribosomes (By similarity))	PF01668.22	SmpB	SmpB protein	CYT	1.6715	7.508e-07	2.3154	5.265e-06	1.7344	0.0004424
SMLT_RS15525	SMLT_RS15525	GO:0031118;GO:0009451;GO:0090304;GO:0034641;GO:0006807;GO:0000455;GO:0034660;GO:0001522;GO:1901360;GO:0006139;GO:0071704;GO:0006364;GO:0034470;GO:0009987;GO:0006725;GO:0043412;GO:0008150;GO:0008152;GO:0046483;GO:0016070;GO:0044238;GO:0016072;GO:0000154;GO:0044237;GO:0043170;GO:0006396GO:0003674;GO:0005488;GO:0003676;GO:0016866;GO:1901363;GO:0120159;GO:0140098;GO:0009982;GO:0003824;GO:0016853;GO:0…	BP:rRNA pseudouridine synthesis;BP:RNA modification;BP:nucleic acid metabolic process;BP:cellular nitrogen compound metabolic process;BP:nitrogen compound metabolic process;BP:enzyme-directed rRNA pseudouridine synthesis;BP:ncRNA metabolic process;BP:pseudouridine synthesis;BP:organic cyclic compound metabolic process;BP:nucleobase-containing compound metabolic process;BP:organic substance metabo…	K06178	rluB	------	------	COG1187	P:Inorganic ion transport and metabolism	COG1187(-)	PF00849.26;PF01479.29	PseudoU_synth_2;S4	RNA pseudouridylate synthase;S4 domain	CYT	1.6239	1.849e-05	1.9731	2.268e-08	2.1167	1.055e-07
SMLT_RS17680	SMLT_RS17680	------	------	K03549	kup	------	------	COG3158	P:Inorganic ion transport and metabolism	COG3158(Transport of potassium into the cell (By similarity))	PF02705.20	K_trans	K+ potassium transporter	CYT	1.6448	2.574e-05	2.0053	3.93e-06	2.0591	0.001017
SMLT_RS02105	SMLT_RS02105	GO:0006778;GO:0006779;GO:0044249;GO:0034641;GO:0006807;GO:1901362;GO:1901360;GO:1901576;GO:0042440;GO:0006783;GO:0006784;GO:0071704;GO:0033014;GO:0033013;GO:0018130;GO:0042168;GO:0009987;GO:0006725;GO:0046160;GO:0009058;GO:0008150;GO:0008152;GO:0044271;GO:0046148;GO:0046483;GO:1901564;GO:1901566;GO:0044237;GO:0019438GO:0016020;GO:0110165;GO:0005575GO:0003674;GO:0016491;GO:0003824;GO:0016651;GO:00…	BP:porphyrin-containing compound metabolic process;BP:porphyrin-containing compound biosynthetic process;BP:cellular biosynthetic process;BP:cellular nitrogen compound metabolic process;BP:nitrogen compound metabolic process;BP:organic cyclic compound biosynthetic process;BP:organic cyclic compound metabolic process;BP:organic substance biosynthetic process;BP:pigment metabolic process;BP:heme bi…	K02259	COX15, ctaA	map00190;map00860;map02020;map01240	Oxidative phosphorylation;Porphyrin metabolism;Two-component system;Biosynthesis of cofactors	COG1612	O:Posttranslational modification, protein turnover, chaperones	COG1612(Catalyzes the oxidation of the C8 methyl side group on heme O porphyrin ring into a formyl group (By similarity))	PF02628.19	COX15-CtaA	Cytochrome oxidase assembly protein	CYT	1.5316	0.003128	1.9092	3.214e-06	2.2443	0.003702
SMLT_RS21410	SMLT_RS21410	GO:0043190;GO:1902495;GO:0098797;GO:1990351;GO:0098533;GO:0098796;GO:0005575;GO:0032991GO:0042626;GO:0015399;GO:0140359;GO:0005215;GO:0022857;GO:0003674;GO:0022804	CC:ATP-binding cassett;CC:transmembrane transporter complex;CC:plasma membrane protein complex;CC:transporter complex;CC:ATPase dependent transmembrane transport complex;CC:membrane protein complex;CC:cellular_component;CC:macromolecular complexMF:ATPase activity, coupled to transmembrane movement of substances;MF:primary active transmembrane transporter activity;MF:ABC-type transmembrane transpo…	K01992	ABC-2.P	------	------	COG0842	V:Defense mechanisms	COG0842((ABC) transporter)	PF01061.28;PF12698.11	ABC2_membrane;ABC2_membrane_3	ABC-2 type transporter;ABC-2 family transporter protein	CYT	1.5571	0.0005151	2.3865	0.001034	1.7396	4.891e-05
SMLT_RS17105	SMLT_RS17105	GO:0005575;GO:0016020;GO:0110165	CC:cellular_component;CC:membrane;CC:cellular anatomical entity	K09937	K09937	------	------	------	------		PF09838.13	DUF2065	Uncharacterized protein conserved in bacteria	CYT	1.3194	0.0002252	2.4105	1.295e-06	1.9252	0.002192
SMLT_RS06055	SMLT_RS06055	------	------	------	------	------	------	ENOG4111Q7K	S:Function unknown	ENOG4111Q7K(-)	------	------	------	EXC	1.4202	0.00502	2.2778	3.226e-05	1.9081	0.003827
SMLT_RS22190	SMLT_RS22190	GO:0043190;GO:1902495;GO:0098797;GO:1990351;GO:0098533;GO:0098796;GO:0005575;GO:0032991	CC:ATP-binding cassett;CC:transmembrane transporter complex;CC:plasma membrane protein complex;CC:transporter complex;CC:ATPase dependent transmembrane transport complex;CC:membrane protein complex;CC:cellular_component;CC:macromolecular complex	K02066	mlaE, linK	map02010	ABC transporters	COG0767	Q:Secondary metabolites biosynthesis, transport and catabolism	COG0767(ABC transporter (permease))	PF02405.20	MlaE	Permease MlaE	CYT	1.6073	7.141e-07	1.8184	3.898e-06	2.1683	0.0003038
SMLT_RS10820	SMLT_RS10820	GO:0008150;GO:0008152;GO:0032259GO:0008171;GO:0008983;GO:0051998;GO:0008757;GO:0140096;GO:0003824;GO:0016740;GO:0016741;GO:0003674;GO:0008276;GO:0008168;GO:0010340	BP:biological_process;BP:metabolic process;BP:methylationMF:O-methyltransferase activity;MF:protein-glutamate O-methyltransferase activity;MF:protein carboxyl O-methyltransferase activity;MF:S-adenosylmethionine-dependent methyltransferase activity;MF:catalytic activity, acting on a protein;MF:catalytic activity;MF:transferase activity;MF:transferase activity, transferring one-carbon groups;MF:mo…	K00575	cheR	map02030;map02020	Bacterial chemotaxis;Two-component system	ENOG410XNMH	S:Function unknown	ENOG410XNMH(-)	PF01739.22;PF03705.19	CheR;CheR_N	CheR methyltransferase, SAM binding domain;CheR methyltransferase, all-alpha domain	CYT	1.9945	1.046e-05	1.6313	4.434e-07	1.9271	7.03e-07
SMLT_RS10890	SMLT_RS10890	GO:0008104;GO:0051641;GO:0042330;GO:0070727;GO:0051179;GO:0071705;GO:0071702;GO:0033036;GO:0006810;GO:0006935;GO:0009987;GO:0045184;GO:0008150;GO:0071978;GO:0051234;GO:0071973;GO:0097588;GO:0040011;GO:0048870;GO:0015031;GO:0001539GO:0016020;GO:0110165;GO:0005886;GO:0005575	BP:protein localization;BP:cellular localization;BP:taxis;BP:cellular macromolecule localization;BP:localization;BP:nitrogen compound transport;BP:organic substance transport;BP:macromolecule localization;BP:transport;BP:chemotaxis;BP:cellular process;BP:establishment of protein localization;BP:biological_process;BP:bacterial-type flagellum-dependent swarming motility;BP:establishment of localiza…	K02556	motA	map02030;map02040;map02020	Bacterial chemotaxis;Flagellar assembly;Two-component system	COG1291	S:Function unknown	COG1291(DNA (cytosine-5-)-methyltransferase)	PF01618.20;PF20560.2	MotA_ExbB;MotA_N	MotA/TolQ/ExbB proton channel family;Motility protein A N-terminal	CYT	1.7972	2.416e-06	1.763	1.218e-08	1.9925	2.898e-06
SMLT_RS03225	SMLT_RS03225	GO:0009987;GO:0006810;GO:0051179;GO:0008150;GO:0051234;GO:0055085GO:0043190;GO:1902495;GO:0098797;GO:1990351;GO:0098533;GO:0098796;GO:0005575;GO:0032991	BP:cellular process;BP:transport;BP:localization;BP:biological_process;BP:establishment of localization;BP:transmembrane transportCC:ATP-binding cassett;CC:transmembrane transporter complex;CC:plasma membrane protein complex;CC:transporter complex;CC:ATPase dependent transmembrane transport complex;CC:membrane protein complex;CC:cellular_component;CC:macromolecular complex	K07091	lptF	map02010	ABC transporters	COG0795	T:Signal transduction mechanisms	COG0795(EAL)	PF03739.18	LptF_LptG	Lipopolysaccharide export system permease LptF/LptG	CYT	1.5063	0.0001577	1.968	8.216e-06	2.0741	0.0001191
SMLT_RS20775	SMLT_RS20775	GO:0005575;GO:0016020;GO:0110165	CC:cellular_component;CC:membrane;CC:cellular anatomical entity	K12979	lpxO	map00540	Lipopolysaccharide biosynthesis	COG3555	O:Posttranslational modification, protein turnover, chaperones	COG3555(beta-hydroxylase)	PF05118.19	Asp_Arg_Hydrox	Aspartyl/Asparaginyl beta-hydroxylase	CYT	1.702	3.375e-06	1.9318	1.995e-06	1.9076	0.0003531
SMLT_RS09880	SMLT_RS09880	GO:0005575;GO:0016020;GO:0110165	CC:cellular_component;CC:membrane;CC:cellular anatomical entity	------	------	------	------	COG1086	M:Cell wall/membrane/envelope biogenesis	COG1086(polysaccharide biosynthesis protein)	PF02719.19;PF01370.25;PF13727.10;PF04321.21;PF01073.23;PF16363.9	Polysacc_synt_2;Epimerase;CoA_binding_3;RmlD_sub_bind;3Beta_HSD;GDP_Man_Dehyd	Polysaccharide biosynthesis protein;NAD dependent epimerase/dehydratase family;CoA-binding domain;RmlD substrate binding domain;3-beta hydroxysteroid dehydrogenase/isomerase family;GDP-mannose 4,6 dehydratase	CYT	1.4024	0.0005241	2.2985	4.134e-06	1.8358	0.00015
SMLT_RS18270	SMLT_RS18270	GO:0044249;GO:0034641;GO:0006807;GO:1901576;GO:0044271;GO:0043043;GO:0071704;GO:0043604;GO:0009987;GO:0009058;GO:0009059;GO:0008150;GO:0008152;GO:1901564;GO:0044238;GO:0043603;GO:1901566;GO:0019538;GO:0044237;GO:0043170;GO:0006518;GO:0006412GO:0043232;GO:0043226;GO:0110165;GO:0005840;GO:0032991;GO:1990904;GO:0043229;GO:0005575;GO:0043228GO:0003674;GO:0005198;GO:0003735	BP:cellular biosynthetic process;BP:cellular nitrogen compound metabolic process;BP:nitrogen compound metabolic process;BP:organic substance biosynthetic process;BP:cellular nitrogen compound biosynthetic process;BP:peptide biosynthetic process;BP:organic substance metabolic process;BP:amide biosynthetic process;BP:cellular process;BP:biosynthetic process;BP:macromolecule biosynthetic process;BP:…	K02909	RP-L31, rpmE	map03010	Ribosome	COG0254	J:Translation, ribosomal structure and biogenesis	COG0254(50S ribosomal protein L3-1)	PF01197.22	Ribosomal_L31	Ribosomal protein L31	CYT	1.7675	1.47e-05	1.8548	3.195e-06	1.9032	3.945e-06
SMLT_RS05630	SMLT_RS05630	------	------	------	------	------	------	------	------		------	------	------	CYT	1.6039	8.665e-05	1.9926	4.607e-06	1.9155	2.928e-05
SMLT_RS06845	SMLT_RS06845	GO:0043168;GO:0097367;GO:0019825;GO:0020037;GO:0046906;GO:0035639;GO:0097159;GO:0043167;GO:0032553;GO:0000166;GO:0036094;GO:0032561;GO:0003674;GO:0005488;GO:0032555;GO:0017076;GO:0019001;GO:1901363;GO:1901265;GO:0005525	MF:anion binding;MF:carbohydrate derivative binding;MF:oxygen binding;MF:heme binding;MF:tetrapyrrole binding;MF:purine ribonucleoside triphosphate binding;MF:organic cyclic compound binding;MF:ion binding;MF:ribonucleotide binding;MF:nucleotide binding;MF:small molecule binding;MF:guanyl ribonucleotide binding;MF:molecular_function;MF:binding;MF:purine ribonucleotide binding;MF:purine nucleotide…	K13069	E2.7.7.65	------	------	ENOG410XNMH	S:Function unknown	ENOG410XNMH(polyketide cyclase dehydrase)	PF00990.25;PF21118.1;PF11563.12	GGDEF;DosC_2nd;Protoglobin	Diguanylate cyclase, GGDEF domain;DosC CZB-like middle domain;Protoglobin	CYT	1.6498	1.598e-05	1.742	7.923e-07	2.1039	3.743e-07
SMLT_RS16105	SMLT_RS16105	GO:0031119;GO:0009451;GO:0090304;GO:0034641;GO:0006807;GO:0034660;GO:0001522;GO:1901360;GO:0034470;GO:0006139;GO:0071704;GO:0006400;GO:0016070;GO:0008033;GO:0009987;GO:0006725;GO:0043412;GO:0008150;GO:0008152;GO:0046483;GO:0044238;GO:0044237;GO:0043170;GO:0006399;GO:0006396GO:0003674;GO:0005488;GO:0003676;GO:0016866;GO:1901363;GO:0016829;GO:0140098;GO:0009982;GO:0003824;GO:0106029;GO:0016853;GO:0…	BP:tRNA pseudouridine synthesis;BP:RNA modification;BP:nucleic acid metabolic process;BP:cellular nitrogen compound metabolic process;BP:nitrogen compound metabolic process;BP:ncRNA metabolic process;BP:pseudouridine synthesis;BP:organic cyclic compound metabolic process;BP:ncRNA processing;BP:nucleobase-containing compound metabolic process;BP:organic substance metabolic process;BP:tRNA modifica…	K03177	truB, PUS4, TRUB1	------	------	COG0130	J:Translation, ribosomal structure and biogenesis	COG0130(Responsible for synthesis of pseudouridine from uracil- 55 in the psi GC loop of transfer RNAs (By similarity))	PF01509.22;PF16198.9;PF09157.15	TruB_N;TruB_C_2;TruB-C_2	TruB family pseudouridylate synthase;tRNA pseudouridylate synthase B C-terminal domain;Pseudouridine synthase II TruB, C-terminal	CYT	1.4289	4.359e-06	1.9781	4.341e-07	2.0431	2.003e-06
SMLT_RS10675	SMLT_RS10675	GO:0080090;GO:0019222;GO:0031326;GO:0031323;GO:0050789;GO:0019219;GO:0065007;GO:0010468;GO:0060255;GO:0032784;GO:0009889;GO:0050794;GO:0008150;GO:0051171;GO:2001141;GO:0051252;GO:0006355;GO:0010556GO:0019899;GO:0003674;GO:0005488;GO:0003676;GO:0003677;GO:1901363;GO:0070063;GO:0008135;GO:0045182;GO:0090079;GO:0097159;GO:0005515;GO:0003746	BP:regulation of primary metabolic process;BP:regulation of metabolic process;BP:regulation of cellular biosynthetic process;BP:regulation of cellular metabolic process;BP:regulation of biological process;BP:regulation of nucleobase-containing compound metabolic process;BP:biological regulation;BP:regulation of gene expression;BP:regulation of macromolecule metabolic process;BP:regulation of DNA-…	K03624	greA	------	------	COG0782	K:Transcription	COG0782(Necessary for efficient RNA polymerase transcription elongation past template-encoded arresting sites. The arresting sites in DNA have the property of trapping a certain fraction of elongating RNA polymerases that pass through, resulting in locked ternary complexes. Cleavage of the nascent transcript by cleavage factors such as GreA or GreB allows the resumption of elongation from the new…	PF03449.19;PF01272.23	GreA_GreB_N;GreA_GreB	Transcription elongation factor, N-terminal;Transcription elongation factor, GreA/GreB, C-term	CYT	1.5842	2.065e-05	1.9961	9.536e-07	1.8586	6.586e-06
SMLT_RS19880	SMLT_RS19880	GO:0004479;GO:0140098;GO:0016742;GO:0003824;GO:0016740;GO:0016741;GO:0003674;GO:0140101	MF:methionyl-tRNA formyltransferase activity;MF:catalytic activity, acting on RNA;MF:hydroxymethyl-, formyl- and related transferase activity;MF:catalytic activity;MF:transferase activity;MF:transferase activity, transferring one-carbon groups;MF:molecular_function;MF:catalytic activity, acting on a tRNA	K00604	MTFMT, fmt	map00670;map00970	One carbon pool by folate;Aminoacyl-tRNA biosynthesis	COG0223	J:Translation, ribosomal structure and biogenesis	COG0223(Modifies the free amino group of the aminoacyl moiety of methionyl-tRNA(fMet). The formyl group appears to play a dual role in the initiator identity of N-formylmethionyl-tRNA by (I) promoting its recognition by IF2 and (II) impairing its binding to EFTu-GTP (By similarity))	PF00551.23;PF02911.22	Formyl_trans_N;Formyl_trans_C	Formyl transferase;Formyl transferase, C-terminal domain	CYT	1.6957	4.226e-05	1.9622	2.079e-05	1.7756	3.07e-05
SMLT_RS11000	SMLT_RS11000	GO:0040011;GO:0009987;GO:0006935;GO:0042330;GO:0048870;GO:0001539;GO:0071973;GO:0008150;GO:0097588GO:0016020;GO:0009425;GO:0005575;GO:0005886;GO:0110165GO:0003674;GO:0003774	BP:locomotion;BP:cellular process;BP:chemotaxis;BP:taxis;BP:cell motility;BP:cilium or flagellum-dependent cell motility;BP:bacterial-type flagellum-dependent cell motility;BP:biological_process;BP:archaeal or bacterial-type flagellum-dependent cell motilityCC:membrane;CC:bacterial-type flagellum basal body;CC:cellular_component;CC:plasma membrane;CC:cellular anatomical entityMF:molecular_functio…	K02410	fliG	map02030;map02040	Bacterial chemotaxis;Flagellar assembly	COG1536	N:Cell motility	COG1536(FliG is one of three proteins (FliG, FliN, FliM) that forms the rotor-mounted switch complex (C ring), located at the base of the basal body. This complex interacts with the CheY and CheZ chemotaxis proteins, in addition to contacting components of the motor that determine the direction of flagellar rotation (By similarity))	PF14842.10;PF01706.20;PF14841.10;PF03448.21	FliG_N;FliG_C;FliG_M;MgtE_N	FliG N-terminal domain;FliG C-terminal domain;FliG middle domain;MgtE intracellular N domain	CYT	1.7961	0.0001276	2.0339	1.664e-07	1.5865	4.066e-05
SMLT_RS19680	SMLT_RS19680	GO:0044249;GO:0043170;GO:1901576;GO:0071704;GO:0009987;GO:0000271;GO:0009058;GO:0009059;GO:0008150;GO:0008152;GO:0044042;GO:0044238;GO:0005975;GO:0005976;GO:0044237;GO:0016051;GO:0009250GO:0005886;GO:0016020;GO:0110165;GO:0005575GO:0003674;GO:0016740;GO:0003824;GO:0016758;GO:0016757	BP:cellular biosynthetic process;BP:macromolecule metabolic process;BP:organic substance biosynthetic process;BP:organic substance metabolic process;BP:cellular process;BP:polysaccharide biosynthetic process;BP:biosynthetic process;BP:macromolecule biosynthetic process;BP:biological_process;BP:metabolic process;BP:glucan metabolic process;BP:primary metabolic process;BP:carbohydrate metabolic pro…	K03669	mdoH	------	------	COG2943	M:Cell wall/membrane/envelope biogenesis	COG2943(Involved in the biosynthesis of osmoregulated periplasmic glucans (OPGs) (By similarity))	PF13632.10;PF00535.30;PF13506.10	Glyco_trans_2_3;Glycos_transf_2;Glyco_transf_21	Glycosyl transferase family group 2;Glycosyl transferase family 2;Glycosyl transferase family 21	CYT	1.5608	0.0009812	1.8675	8.766e-06	1.9825	0.0001826
SMLT_RS10910	SMLT_RS10910	GO:0032774;GO:0090304;GO:0044249;GO:0034641;GO:0006807;GO:0043170;GO:1901362;GO:1901360;GO:1901576;GO:0071704;GO:0006139;GO:0009987;GO:0006725;GO:0009058;GO:0009059;GO:0008150;GO:0008152;GO:0034654;GO:0046483;GO:0016070;GO:0044238;GO:0044271;GO:0044237;GO:0006352;GO:0019438;GO:0018130GO:0005737;GO:0110165;GO:0005575GO:0034062;GO:0003674;GO:0005488;GO:0003676;GO:0003677;GO:1901363;GO:0016829;GO:00…	BP:RNA biosynthetic process;BP:nucleic acid metabolic process;BP:cellular biosynthetic process;BP:cellular nitrogen compound metabolic process;BP:nitrogen compound metabolic process;BP:macromolecule metabolic process;BP:organic cyclic compound biosynthetic process;BP:organic cyclic compound metabolic process;BP:organic substance biosynthetic process;BP:organic substance metabolic process;BP:nucle…	K02405	fliA, whiG	map02026;map02025;map02040;map02020;map05111	Biofilm formation - Escherichia coli;Biofilm formation - Pseudomonas aeruginosa;Flagellar assembly;Two-component system;Biofilm formation - Vibrio cholerae	COG1191	K:Transcription	COG1191(Sigma factors are initiation factors that promote the attachment of RNA polymerase to specific initiation sites and are then released (By similarity))	PF04545.20;PF04542.18;PF04539.20;PF08281.16	Sigma70_r4;Sigma70_r2;Sigma70_r3;Sigma70_r4_2	Sigma-70, region 4;Sigma-70 region 2;Sigma-70 region 3;Sigma-70, region 4	CYT	1.7964	3.522e-06	1.8376	2.665e-06	1.7745	6.911e-07
SMLT_RS02145	SMLT_RS02145	GO:0044249;GO:0034641;GO:0006807;GO:1901576;GO:0044271;GO:0043043;GO:0071704;GO:0043604;GO:0009987;GO:0009058;GO:0009059;GO:0008150;GO:0008152;GO:1901564;GO:0044238;GO:0043603;GO:1901566;GO:0019538;GO:0044237;GO:0043170;GO:0006518;GO:0006412GO:0043232;GO:0043226;GO:0110165;GO:0005840;GO:0032991;GO:1990904;GO:0043229;GO:0005575;GO:0043228GO:0003674;GO:0005198;GO:0003735	BP:cellular biosynthetic process;BP:cellular nitrogen compound metabolic process;BP:nitrogen compound metabolic process;BP:organic substance biosynthetic process;BP:cellular nitrogen compound biosynthetic process;BP:peptide biosynthetic process;BP:organic substance metabolic process;BP:amide biosynthetic process;BP:cellular process;BP:biosynthetic process;BP:macromolecule biosynthetic process;BP:…	K02970	RP-S21, MRPS21, rpsU	map03010	Ribosome	COG0828	J:Translation, ribosomal structure and biogenesis	COG0828(30S ribosomal protein S21)	PF01165.24	Ribosomal_S21	Ribosomal protein S21	CYT	1.8363	6.627e-07	1.7158	4.923e-05	1.8482	2.805e-05
SMLT_RS08215	SMLT_RS08215	GO:0006810;GO:0006817;GO:0008150;GO:0015698;GO:0051234;GO:0051179GO:0016020;GO:0005575;GO:0110165GO:0003674;GO:0015291;GO:0015318;GO:0005315;GO:0022857;GO:0022804;GO:0005215	BP:transport;BP:phosphate ion transport;BP:biological_process;BP:inorganic anion transport;BP:establishment of localization;BP:localizationCC:membrane;CC:cellular_component;CC:cellular anatomical entityMF:molecular_function;MF:secondary active transmembrane transporter activity;MF:inorganic solute uptake transmembrane transporter activity;MF:inorganic phosphate transmembrane transporter activity;…	K03306	TC.PIT	------	------	COG0306	P:Inorganic ion transport and metabolism	COG0306(inorganic phosphate transmembrane transporter activity)	PF01384.24	PHO4	Phosphate transporter family	CYT	1.6935	2.692e-05	1.7271	0.001138	1.9087	0.00265
SMLT_RS19690	SMLT_RS19690	GO:0005575;GO:0016020;GO:0110165	CC:cellular_component;CC:membrane;CC:cellular anatomical entity	------	------	------	------	ENOG4111WY1	S:Function unknown	ENOG4111WY1(Membrane)	PF10947.12	DUF2628	Protein of unknown function	CYT	1.7031	5.34e-06	2.0382	5.257e-05	1.5725	0.000909
SMLT_RS00345	SMLT_RS00345	GO:0071704;GO:1901575;GO:0006629;GO:0044238;GO:0016042;GO:0008152;GO:0008150;GO:0009056GO:0016787;GO:0003824;GO:0003674	BP:organic substance metabolic process;BP:organic substance catabolic process;BP:lipid metabolic process;BP:primary metabolic process;BP:lipid catabolic process;BP:metabolic process;BP:biological_process;BP:catabolic processMF:hydrolase activity;MF:catalytic activity;MF:molecular_function	K07001	K07001	------	------	COG1752	S:Function unknown	COG1752(K07001 NTE family protein)	PF01734.26	Patatin	Patatin-like phospholipase	CYT	1.7177	7.749e-06	1.7926	8.558e-07	1.7851	7.29e-07
SMLT_RS18045	SMLT_RS18045	GO:0050896;GO:0008150;GO:0042221GO:0016020;GO:0005575;GO:0110165GO:0003674;GO:0005215;GO:0022857	BP:response to stimulus;BP:biological_process;BP:response to chemicalCC:membrane;CC:cellular_component;CC:cellular anatomical entityMF:molecular_function;MF:transporter activity;MF:transmembrane transporter activity	K03585	acrA, mexA, adeI, smeD, mtrC, cmeA	map01501;map01503	beta-Lactam resistance;Cationic antimicrobial peptid	COG0845	V:Defense mechanisms	COG0845((ABC) transporter)	PF16576.9;PF13437.10	HlyD_D23;HlyD_3	Barrel-sandwich domain of CusB or HlyD membrane-fusion;HlyD family secretion protein	CYT	1.5352	8.227e-05	1.9977	7.307e-09	1.744	3.117e-07
SMLT_RS19110	SMLT_RS19110	GO:0044238;GO:1901564;GO:0019538;GO:0043170;GO:0071704;GO:0006807;GO:0008150;GO:0008152;GO:0006508GO:0003674;GO:0017171;GO:0016787;GO:0140096;GO:0003824;GO:0008233;GO:0008236	BP:primary metabolic process;BP:organonitrogen compound metabolic process;BP:protein metabolic process;BP:macromolecule metabolic process;BP:organic substance metabolic process;BP:nitrogen compound metabolic process;BP:biological_process;BP:metabolic process;BP:proteolysisMF:molecular_function;MF:serine hydrolase activity;MF:hydrolase activity;MF:catalytic activity, acting on a protein;MF:catalyt…	------	------	------	------	ENOG4111XDZ	S:Function unknown	ENOG4111XDZ(peptidase, S41)	PF03572.22	Peptidase_S41	Peptidase family S41	CYT	1.9572	2.114e-05	1.86	5.737e-07	1.4321	5.29e-08
SMLT_RS07385	SMLT_RS07385	GO:0005737;GO:0110165;GO:0005575GO:0003674;GO:0005488;GO:0003676;GO:0008168;GO:1901363;GO:0008649;GO:0016435;GO:0016740;GO:0016741;GO:0140098;GO:0008757;GO:0003824;GO:0062105;GO:0008171;GO:0008173;GO:0097159;GO:0003723;GO:0140102;GO:0070039	CC:cytoplasm;CC:cellular anatomical entity;CC:cellular_componentMF:molecular_function;MF:binding;MF:nucleic acid binding;MF:methyltransferase activity;MF:heterocyclic compound binding;MF:rRNA methyltransferase activity;MF:rRN;MF:transferase activity;MF:transferase activity, transferring one-carbon groups;MF:catalytic activity, acting on RNA;MF:S-adenosylmethionine-dependent methyltransferase acti…	K03218	rlmB	------	------	COG0566	O:Posttranslational modification, protein turnover, chaperones	COG0566(May play a role in the repair of endogenous alkylation damage (By similarity))	PF00588.23;PF08032.16	SpoU_methylase;SpoU_sub_bind	SpoU rRNA Methylase family;RNA 2'-O ribose methyltransferase substrate binding	CYT	1.6001	5.563e-07	1.7806	2.083e-07	1.8351	9.065e-07
SMLT_RS06675	SMLT_RS06675	------	------	------	------	------	------	COG2831	F:Nucleotide transport and metabolism	COG2831(Major role in the synthesis of nucleoside triphosphates other than ATP. The ATP gamma phosphate is transferred to the NDP beta phosphate via a ping-pong mechanism, using a phosphorylated active-site intermediate (By similarity))	PF03865.17;PF08479.15;PF17287.6	ShlB;POTRA_2;POTRA_3	Haemolysin secretion/activation protein ShlB/FhaC/HecB;POTRA domain, ShlB-type;POTRA domain	CYT	1.6712	8.816e-05	1.835	1.306e-05	1.6985	1.412e-05
SMLT_RS13930	SMLT_RS13930	------	------	------	------	------	------	------	------		------	------	------	CYT	1.8621	9.48e-05	1.8648	2.598e-06	1.4554	4.071e-05
SMLT_RS08580	SMLT_RS08580	GO:0042398;GO:0016310;GO:0019752;GO:0016053;GO:0044249;GO:0034641;GO:0006807;GO:0044283;GO:0046653;GO:1901362;GO:0046654;GO:1901360;GO:0046656;GO:1901576;GO:0009396;GO:0006082;GO:0046655;GO:0043650;GO:0042558;GO:0042559;GO:0071704;GO:0018130;GO:0006767;GO:0009987;GO:0006760;GO:0043648;GO:0006725;GO:0009058;GO:0009110;GO:0008150;GO:0008152;GO:0043436;GO:0044271;GO:0006766;GO:0046483;GO:0043604;GO:…	BP:cellular modified amino acid biosynthetic process;BP:phosphorylation;BP:carboxylic acid metabolic process;BP:organic acid biosynthetic process;BP:cellular biosynthetic process;BP:cellular nitrogen compound metabolic process;BP:nitrogen compound metabolic process;BP:small molecule biosynthetic process;BP:tetrahydrofolate metabolic process;BP:organic cyclic compound biosynthetic process;BP:tetra…	K00950	folK	map00790;map01240	Folate biosynthesis;Biosynthesis of cofactors	COG0801	S:Function unknown	COG0801(Cytoskeletal protein that is involved in cell-shape control through regulation of the length of the long axis (By similarity))	PF01288.24	HPPK	7,8-dihydro-6-hydroxymethylpterin-pyrophosphokinase	CYT	1.4237	2.319e-05	1.7359	0.0003696	2.0188	1.053e-05
SMLT_RS06040	SMLT_RS06040	GO:0016020;GO:0005575;GO:0110165GO:0042887;GO:0005215;GO:0022857;GO:0003674;GO:1904680;GO:0035673	CC:membrane;CC:cellular_component;CC:cellular anatomical entityMF:amide transmembrane transporter activity;MF:transporter activity;MF:transmembrane transporter activity;MF:molecular_function;MF:peptide transmembrane transporter activity;MF:oligopeptide transmembrane transporter activity	------	------	------	------	COG1297	S:Function unknown	COG1297(oligo-peptide transporter)	PF03169.19	OPT	OPT oligopeptide transporter protein	CYT	1.6547	2.712e-05	1.6916	7.189e-06	1.7702	6.147e-05
SMLT_RS21835	SMLT_RS21835	GO:0050896;GO:0008150;GO:0042221GO:0016020;GO:0005575;GO:0110165GO:0003674;GO:0005215;GO:0022857	BP:response to stimulus;BP:biological_process;BP:response to chemicalCC:membrane;CC:cellular_component;CC:cellular anatomical entityMF:molecular_function;MF:transporter activity;MF:transmembrane transporter activity	K15727	czcB, cusB, cnrB	------	------	ENOG410XR5J	P:Inorganic ion transport and metabolism	ENOG410XR5J(Efflux transporter rnd family, mfp subunit)	PF16576.9;PF13437.10	HlyD_D23;HlyD_3	Barrel-sandwich domain of CusB or HlyD membrane-fusion;HlyD family secretion protein	CYT	1.5608	0.0001977	2.1152	4.922e-06	1.4042	0.001203
SMLT_RS07210	SMLT_RS07210	GO:0032984;GO:0043933;GO:0009987;GO:0016043;GO:0022411;GO:0071840;GO:0008150;GO:0006415GO:0005737;GO:0005575;GO:0110165	BP:macromolecular complex disassembly;BP:macromolecular complex subunit organization;BP:cellular process;BP:cellular component organization;BP:cellular component disassembly;BP:cellular component organization or biogenesis;BP:biological_process;BP:translational terminationCC:cytoplasm;CC:cellular_component;CC:cellular anatomical entity	K02838	frr, MRRF, RRF	------	------	COG0233	J:Translation, ribosomal structure and biogenesis	COG0233(Responsible for the release of ribosomes from messenger RNA at the termination of protein biosynthesis. May increase the efficiency of translation by recycling ribosomes from one round of translation to another (By similarity))	PF01765.23	RRF	Ribosome recycling factor	CYT	1.4057	0.0003209	1.7989	9.449e-05	1.8493	0.0004197
SMLT_RS15565	SMLT_RS15565	GO:0022607;GO:0043933;GO:0009987;GO:0017004;GO:0065003;GO:0016043;GO:0008150;GO:0071840GO:0016020;GO:0005575;GO:0110165;GO:0005886GO:0015232;GO:0005215;GO:0022857;GO:0003674	BP:cellular component assembly;BP:macromolecular complex subunit organization;BP:cellular process;BP:cytochrome complex assembly;BP:macromolecular complex assembly;BP:cellular component organization;BP:biological_process;BP:cellular component organization or biogenesisCC:membrane;CC:cellular_component;CC:cellular anatomical entity;CC:plasma membraneMF:heme transporter activity;MF:transporter acti…	K02194	ccmB	map02010	ABC transporters	COG2386	O:Posttranslational modification, protein turnover, chaperones	COG2386(Required for the export of heme to the periplasm for the biogenesis of c-type cytochromes (By similarity))	PF03379.17	CcmB	CcmB protein	CYT	1.553	0.02453	1.7241	6.609e-05	1.7656	1.676e-05
SMLT_RS08575	SMLT_RS08575	GO:0090304;GO:0034641;GO:0006807;GO:1901360;GO:0006139;GO:0071704;GO:0044238;GO:0031124;GO:0009987;GO:0006725;GO:0031123;GO:0008150;GO:0008152;GO:0046483;GO:0016070;GO:0016071;GO:0044237;GO:0043170;GO:0006378;GO:0006396;GO:0006397GO:0035639;GO:0003674;GO:0005488;GO:0003676;GO:0043167;GO:1901363;GO:0043168;GO:1990817;GO:0000166;GO:0016740;GO:1901265;GO:0017076;GO:0005524;GO:0003723;GO:0036094;GO:0…	BP:nucleic acid metabolic process;BP:cellular nitrogen compound metabolic process;BP:nitrogen compound metabolic process;BP:organic cyclic compound metabolic process;BP:nucleobase-containing compound metabolic process;BP:organic substance metabolic process;BP:primary metabolic process;BP:mRNA 3'-end processing;BP:cellular process;BP:cellular aromatic compound metabolic process;BP:RNA 3'-end proce…	K00970	pcnB	map03018	RNA degradation	COG0617	M:Cell wall/membrane/envelope biogenesis	COG0617(nucleotidyl transferase)	PF01743.24;PF12626.11;PF12627.11	PolyA_pol;PolyA_pol_arg_C;PolyA_pol_RNAbd	Poly A polymerase head domain;Polymerase A arginine-rich C-terminus;Probable RNA and SrmB- binding site of polymerase A	CYT	1.4245	1.896e-06	1.7919	6.748e-08	1.8235	4.858e-06
SMLT_RS07010	SMLT_RS07010	GO:0022607;GO:0090304;GO:0034641;GO:0006807;GO:1901360;GO:1901361;GO:0006139;GO:0051716;GO:0043933;GO:0071704;GO:0071840;GO:0016043;GO:0070417;GO:1901575;GO:0065003;GO:0006401;GO:0000027;GO:0044238;GO:0009987;GO:0006725;GO:0006950;GO:0008150;GO:0008152;GO:0009266;GO:0009409;GO:0034655;GO:0046700;GO:0009056;GO:0009057;GO:0044248;GO:0046483;GO:0016070;GO:0009628;GO:0044270;GO:0050896;GO:0044237;GO:…	BP:cellular component assembly;BP:nucleic acid metabolic process;BP:cellular nitrogen compound metabolic process;BP:nitrogen compound metabolic process;BP:organic cyclic compound metabolic process;BP:organic cyclic compound catabolic process;BP:nucleobase-containing compound metabolic process;BP:cellular response to stimulus;BP:macromolecular complex subunit organization;BP:organic substance meta…	K05592	deaD, cshA	map03018	RNA degradation	COG0513	J:Translation, ribosomal structure and biogenesis	COG0513(Responsible for the release of ribosomes from messenger RNA at the termination of protein biosynthesis. May increase the efficiency of translation by recycling ribosomes from one round of translation to another (By similarity))	PF00270.33;PF00271.35;PF03880.19;PF04851.19	DEAD;Helicase_C;DbpA;ResIII	DEAD/DEAH box helicase;Helicase conserved C-terminal domain;DbpA RNA binding domain;Type III restriction enzyme, res subunit	CYT	1.3182	6.43e-06	1.8253	1.483e-10	1.8873	3.911e-06
SMLT_RS02685	SMLT_RS02685	GO:0040011;GO:0009987;GO:0006935;GO:0042330;GO:0048870;GO:0006811;GO:0006810;GO:0071973;GO:0008150;GO:0071978;GO:0001539;GO:0051234;GO:0051179;GO:0097588GO:0016020;GO:0005575;GO:0005886;GO:0110165	BP:locomotion;BP:cellular process;BP:chemotaxis;BP:taxis;BP:cell motility;BP:ion transport;BP:transport;BP:bacterial-type flagellum-dependent cell motility;BP:biological_process;BP:bacterial-type flagellum-dependent swarming motility;BP:cilium or flagellum-dependent cell motility;BP:establishment of localization;BP:localization;BP:archaeal or bacterial-type flagellum-dependent cell motilityCC:mem…	K02556	motA	map02030;map02040;map02020	Bacterial chemotaxis;Flagellar assembly;Two-component system	COG1291	N:Cell motility	COG1291(MotA TolQ exbB proton channel)	PF20560.2;PF01618.20	MotA_N;MotA_ExbB	Motility protein A N-terminal;MotA/TolQ/ExbB proton channel family	CYT	1.6181	0.0004161	1.7536	5.352e-07	1.6149	2.881e-07
SMLT_RS04385	SMLT_RS04385	GO:0044249;GO:0034641;GO:0006807;GO:1901576;GO:0043043;GO:0071704;GO:0043604;GO:0009987;GO:0009058;GO:0009059;GO:0008150;GO:0008152;GO:0044271;GO:0044238;GO:1901564;GO:0043603;GO:1901566;GO:0019538;GO:0044237;GO:0043170;GO:0006518;GO:0006412GO:0043232;GO:0043226;GO:0032991;GO:0110165;GO:0005840;GO:1990904;GO:0043229;GO:0005575;GO:0043228GO:1901363;GO:0003674;GO:0005488;GO:0003676;GO:0019843;GO:00…	BP:cellular biosynthetic process;BP:cellular nitrogen compound metabolic process;BP:nitrogen compound metabolic process;BP:organic substance biosynthetic process;BP:peptide biosynthetic process;BP:organic substance metabolic process;BP:amide biosynthetic process;BP:cellular process;BP:biosynthetic process;BP:macromolecule biosynthetic process;BP:biological_process;BP:metabolic process;BP:cellular…	K02895	RP-L24, MRPL24, rplX	map03010	Ribosome	COG0198	J:Translation, ribosomal structure and biogenesis	COG0198(One of the proteins that surrounds the polypeptide exit tunnel on the outside of the subunit (By similarity))	PF17136.8;PF00467.33	ribosomal_L24;KOW	Ribosomal proteins 50S L24/mitochondrial 39S L24;KOW motif	CYT	1.5922	2.921e-05	1.6185	3.161e-05	1.7736	1.741e-05
SMLT_RS18775	SMLT_RS18775	GO:0015849;GO:0006810;GO:0015711;GO:0006835;GO:0071702;GO:0008150;GO:0051234;GO:0051179;GO:0046942GO:0016020;GO:0005575;GO:0110165;GO:0005886GO:0003674;GO:0015291;GO:0015293;GO:0005215;GO:0022857;GO:0022804	BP:organic acid transport;BP:transport;BP:organic anion transport;BP:dicarboxylic acid transport;BP:organic substance transport;BP:biological_process;BP:establishment of localization;BP:localization;BP:carboxylic acid transportCC:membrane;CC:cellular_component;CC:cellular anatomical entity;CC:plasma membraneMF:molecular_function;MF:secondary active transmembrane transporter activity;MF:symporter …	K11103	dctA	map02020	Two-component system	COG1301	T:Signal transduction mechanisms	COG1301(Bola-like protein)	PF00375.22	SDF	Sodiu	CYT	1.7986	0.001643	1.4982	0.002152	1.6853	0.01082
SMLT_RS11245	SMLT_RS11245	GO:0005737;GO:0005575;GO:0110165GO:0016787;GO:0090079;GO:0045182;GO:0097159;GO:0008135;GO:0019843;GO:0003824;GO:0003674;GO:0005488;GO:0003676;GO:0003723;GO:0043021;GO:0044877;GO:0043022;GO:1901363;GO:0003743	CC:cytoplasm;CC:cellular_component;CC:cellular anatomical entityMF:hydrolase activity;MF:translation regulator activity, nucleic acid binding;MF:translation regulator activity;MF:organic cyclic compound binding;MF:translation factor activity, RNA binding;MF:rRNA binding;MF:catalytic activity;MF:molecular_function;MF:binding;MF:nucleic acid binding;MF:RNA binding;MF:ribonucleoprotein complex bindi…	K02518	infA	------	------	COG0361	J:Translation, ribosomal structure and biogenesis	COG0361(however, it seems to stimulate more or less all the activities of the other two initiation factors, IF-2 and IF-3 (By similarity))	PF01176.23	eIF-1a	Translation initiation factor 1A / IF-1	CYT	1.5159	1.868e-05	1.6974	1.61e-07	1.7613	7.475e-07
SMLT_RS20465	SMLT_RS20465	GO:0016787;GO:0016818;GO:0003824;GO:0016817;GO:0016462;GO:0003674	MF:hydrolase activity;MF:hydrolase activity, acting on acid anhydrides, in phosphorus-containing anhydrides;MF:catalytic activity;MF:hydrolase activity, acting on acid anhydrides;MF:pyrophosphatase activity;MF:molecular_function	K08311	nudH	map03018	RNA degradation	COG0494	L:Replication, recombination and repair	COG0494(Nudix hydrolase)	PF00293.32	NUDIX	NUDIX domain	CYT	1.5269	3.391e-05	1.881	1.194e-05	1.5632	9.941e-05
SMLT_RS19380	SMLT_RS19380	GO:0097159;GO:0000166;GO:0036094;GO:0003674;GO:0005488;GO:1901363;GO:1901265	MF:organic cyclic compound binding;MF:nucleotide binding;MF:small molecule binding;MF:molecular_function;MF:binding;MF:heterocyclic compound binding;MF:nucleoside phosphate binding	------	------	------	------	COG0673	O:Posttranslational modification, protein turnover, chaperones	COG0673(Thioredoxin)	PF01408.26;PF02894.21	GFO_IDH_MocA;GFO_IDH_MocA_C	Oxidoreductase family, NAD-binding Rossmann fold;Oxidoreductase family, C-terminal alpha/beta domain	CYT	1.479	6.235e-05	1.3775	0.004027	2.0841	3.318e-05
SMLT_RS03565	SMLT_RS03565	GO:0022604;GO:0022607;GO:0030203;GO:0008152;GO:0022603;GO:0044249;GO:0006807;GO:0009252;GO:0071840;GO:0044038;GO:1901576;GO:0022414;GO:0071704;GO:0016043;GO:0071554;GO:0071555;GO:0065007;GO:0019538;GO:0065008;GO:0043093;GO:0032506;GO:0050793;GO:0009987;GO:0000270;GO:0009058;GO:0008360;GO:0008150;GO:0045229;GO:0006023;GO:0006508;GO:0000910;GO:0044238;GO:1901564;GO:1901566;GO:0000917;GO:0022402;GO:…	BP:regulation of cell morphogenesis;BP:cellular component assembly;BP:glycosaminoglycan metabolic process;BP:metabolic process;BP:regulation of anatomical structure morphogenesis;BP:cellular biosynthetic process;BP:nitrogen compound metabolic process;BP:peptidoglycan biosynthetic process;BP:cellular component organization or biogenesis;BP:cell wall macromolecule biosynthetic process;BP:organic su…	K03587	ftsI	map00550;map01501	Peptidoglycan biosynthesis;beta-Lactam resistance	COG0768	M:Cell wall/membrane/envelope biogenesis	COG0768(penicillin-binding protein)	PF00905.26;PF03717.19	Transpeptidase;PBP_dimer	Penicillin binding protein transpeptidase domain;Penicillin-binding Protein dimerisation domain	CYT	1.6665	6.593e-06	1.7051	3.707e-06	1.5655	4.656e-05
SMLT_RS07640	SMLT_RS07640	GO:0005575;GO:0016020;GO:0110165	CC:cellular_component;CC:membrane;CC:cellular anatomical entity	------	------	------	------	ENOG410ZQP3	S:Function unknown	ENOG410ZQP3(Membrane)	PF13387.10	DUF4105	Domain of unknown function	CYT	1.4292	1.857e-05	1.6367	2.584e-06	1.8504	0.0001504
SMLT_RS10975	SMLT_RS10975	GO:0040011;GO:0009987;GO:0006935;GO:0042330;GO:0048870;GO:0008150;GO:0001539;GO:0071973;GO:0097588GO:0016020;GO:0009425;GO:0005575;GO:0005886;GO:0110165	BP:locomotion;BP:cellular process;BP:chemotaxis;BP:taxis;BP:cell motility;BP:biological_process;BP:cilium or flagellum-dependent cell motility;BP:bacterial-type flagellum-dependent cell motility;BP:archaeal or bacterial-type flagellum-dependent cell motilityCC:membrane;CC:bacterial-type flagellum basal body;CC:cellular_component;CC:plasma membrane;CC:cellular anatomical entity	K02415	fliL	map02040	Flagellar assembly	COG1580	N:Cell motility	COG1580(Flagellar basal body-associated protein flil)	PF03748.18	FliL	Flagellar basal body-associated protein FliL	CYT	1.5795	0.0001498	1.7825	1.755e-05	1.5354	4.109e-08
SMLT_RS03190	SMLT_RS03190	GO:1901576;GO:0071704;GO:0006644;GO:0006629;GO:0009987;GO:0009058;GO:0008150;GO:0008152;GO:0044255;GO:0090407;GO:0008610;GO:0044238;GO:0008654;GO:0044237;GO:0006796;GO:0006793;GO:0019637GO:0016020;GO:0110165;GO:0005575GO:0017169;GO:0003674;GO:0016740;GO:0003882;GO:0016780;GO:0003824;GO:0016772	BP:organic substance biosynthetic process;BP:organic substance metabolic process;BP:phospholipid metabolic process;BP:lipid metabolic process;BP:cellular process;BP:biosynthetic process;BP:biological_process;BP:metabolic process;BP:cellular lipid metabolic process;BP:organophosphate biosynthetic process;BP:lipid biosynthetic process;BP:primary metabolic process;BP:phospholipid biosynthetic proces…	K17103	CHO1, pssA	map00564;map00260	Glycerophospholipid metabolism;Glycine, serine and threonine metabolism	COG1183	I:Lipid transport and metabolism	COG1183(Cdp-diacylglycerol--serine o-phosphatidyltransferase)	PF01066.25	CDP-OH_P_transf	CDP-alcohol phosphatidyltransferase	CYT	1.4079	0.002799	1.5757	0.0006533	1.9098	0.0004143
SMLT_RS06605	SMLT_RS06605	GO:0090304;GO:0034641;GO:0006807;GO:0034660;GO:0071840;GO:0006139;GO:0042274;GO:1901360;GO:0071704;GO:0006364;GO:0034470;GO:0009987;GO:0006725;GO:0022613;GO:0008150;GO:0008152;GO:0046483;GO:0016070;GO:0044238;GO:0016072;GO:0044237;GO:0043170;GO:0044085;GO:0006396GO:0043226;GO:0005737;GO:0110165;GO:0043228;GO:0005840;GO:0043232;GO:0043229;GO:0005575GO:0003674;GO:0005488;GO:0043021;GO:0043022;GO:00…	BP:nucleic acid metabolic process;BP:cellular nitrogen compound metabolic process;BP:nitrogen compound metabolic process;BP:ncRNA metabolic process;BP:cellular component organization or biogenesis;BP:nucleobase-containing compound metabolic process;BP:ribosomal small subunit biogenesis;BP:organic cyclic compound metabolic process;BP:organic substance metabolic process;BP:rRNA processing;BP:ncRNA …	K02860	rimM	------	------	COG0806	J:Translation, ribosomal structure and biogenesis	COG0806(An accessory protein needed during the final step in the assembly of 30S ribosomal subunit, possibly for assembly of the head region. Probably interacts with S19. Essential for efficient processing of 16S rRNA. May be needed both before and after RbfA during the maturation of 16S rRNA. It has affinity for free ribosomal 30S subunits but not for 70S ribosomes (By similarity))	PF01782.22;PF05239.20	RimM;PRC	RimM N-terminal domain;PRC-barrel domain	CYT	1.3877	9.046e-06	1.6699	1.869e-08	1.8344	1.355e-07
SMLT_RS03410	SMLT_RS03410	------	------	------	------	------	------	ENOG410Y4W3;ENOG410ZU3M	S:Function unknown;	ENOG410Y4W3(Domain of unknown function (DUF3315)); ENOG410ZU3M(Domain of unknown function (DUF3315))	PF11776.12	RcnB	Nickel/cobalt transporter regulator	CYT	1.7222	0.0001567	1.8187	0.0007512	1.3477	0.01388
SMLT_RS04295	SMLT_RS04295	GO:0044238;GO:0032774;GO:0008152;GO:0044249;GO:0034641;GO:0006807;GO:1901362;GO:1901360;GO:1901576;GO:0071704;GO:0018130;GO:0009987;GO:0006725;GO:0009058;GO:0009059;GO:0008150;GO:0019438;GO:0034654;GO:0044271;GO:0046483;GO:0016070;GO:0090304;GO:0044237;GO:0043170;GO:0006139;GO:0006351GO:0030880;GO:1902494;GO:0061695;GO:1990234;GO:0032991;GO:0000428;GO:0005575GO:0034062;GO:0003674;GO:0005488;GO:00…	BP:primary metabolic process;BP:RNA biosynthetic process;BP:metabolic process;BP:cellular biosynthetic process;BP:cellular nitrogen compound metabolic process;BP:nitrogen compound metabolic process;BP:organic cyclic compound biosynthetic process;BP:organic cyclic compound metabolic process;BP:organic substance biosynthetic process;BP:organic substance metabolic process;BP:heterocycle biosynthetic…	K03043	rpoB	map03020	RNA polymerase	COG0085	K:Transcription	COG0085(DNA-dependent RNA polymerase catalyzes the transcription of DNA into RNA using the four ribonucleoside triphosphates as substrates (By similarity))	PF00562.32;PF04563.19;PF04565.20;PF04560.24;PF10385.13;PF04561.18	RNA_pol_Rpb2_6;RNA_pol_Rpb2_1;RNA_pol_Rpb2_3;RNA_pol_Rpb2_7;RNA_pol_Rpb2_45;RNA_pol_Rpb2_2	RNA polymerase Rpb2, domain 6;RNA polymerase beta subunit;RNA polymerase Rpb2, domain 3;RNA polymerase Rpb2, domain 7;RNA polymerase beta subunit external 1 domain;RNA polymerase Rpb2, domain 2	CYT	1.608	9.513e-06	1.7213	1.071e-06	1.538	6.764e-06
SMLT_RS04345	SMLT_RS04345	GO:0044249;GO:0043170;GO:1901576;GO:0044271;GO:0043603;GO:0043043;GO:0071704;GO:1901566;GO:0043604;GO:0009987;GO:0009058;GO:0009059;GO:0008150;GO:0008152;GO:1901564;GO:0044238;GO:0019538;GO:0034641;GO:0044237;GO:0006807;GO:0006518;GO:0006412GO:0015934;GO:0043226;GO:0043229;GO:0043228;GO:0110165;GO:0044391;GO:0032991;GO:0005840;GO:0043232;GO:1990904;GO:0005575GO:0003674;GO:0005488;GO:0003676;GO:19…	BP:cellular biosynthetic process;BP:macromolecule metabolic process;BP:organic substance biosynthetic process;BP:cellular nitrogen compound biosynthetic process;BP:cellular amide metabolic process;BP:peptide biosynthetic process;BP:organic substance metabolic process;BP:organonitrogen compound biosynthetic process;BP:amide biosynthetic process;BP:cellular process;BP:biosynthetic process;BP:macrom…	K02886	RP-L2, MRPL2, rplB	map03010	Ribosome	COG0090	J:Translation, ribosomal structure and biogenesis	COG0090(One of the primary rRNA binding proteins. Required for association of the 30S and 50S subunits to form the 70S ribosome, for tRNA binding and peptide bond formation. It has been suggested to have peptidyltransferase activity)	PF03947.22;PF00181.27	Ribosomal_L2_C;Ribosomal_L2	Ribosomal Proteins L2, C-terminal domain;Ribosomal Proteins L2, RNA binding domain	CYT	1.6122	6.96e-06	1.508	3.059e-06	1.7366	0.00012
SMLT_RS16055	SMLT_RS16055	GO:0005737;GO:0005575;GO:0110165GO:0090079;GO:0045182;GO:0097159;GO:0008135;GO:0003674;GO:0005488;GO:0003676;GO:1901363;GO:0003743	CC:cytoplasm;CC:cellular_component;CC:cellular anatomical entityMF:translation regulator activity, nucleic acid binding;MF:translation regulator activity;MF:organic cyclic compound binding;MF:translation factor activity, RNA binding;MF:molecular_function;MF:binding;MF:nucleic acid binding;MF:heterocyclic compound binding;MF:translation initiation factor activity	K02520	infC, MTIF3	------	------	COG0290	J:Translation, ribosomal structure and biogenesis	COG0290(IF-3 binds to the 30S ribosomal subunit and shifts the equilibrum between 70S ribosomes and their 50S and 30S subunits in favor of the free subunits, thus enhancing the availability of 30S subunits on which protein synthesis initiation begins (By similarity))	PF00707.26;PF05198.20	IF3_C;IF3_N	Translation initiation factor IF-3, C-terminal domain;Translation initiation factor IF-3, N-terminal domain	CYT	1.2479	1.529e-06	1.7549	1.241e-07	1.8485	1.904e-06
SMLT_RS04445	SMLT_RS04445	GO:0044249;GO:0034641;GO:0006807;GO:1901576;GO:0044271;GO:0043043;GO:0071704;GO:0043604;GO:0009987;GO:0009058;GO:0009059;GO:0008150;GO:0008152;GO:1901564;GO:0044238;GO:0043603;GO:1901566;GO:0019538;GO:0044237;GO:0043170;GO:0006518;GO:0006412GO:0015935;GO:0044391;GO:0032991;GO:1990904;GO:0005575GO:0003674;GO:0005488;GO:0003676;GO:0019843;GO:1901363;GO:0005198;GO:0003735;GO:0097159;GO:0003723	BP:cellular biosynthetic process;BP:cellular nitrogen compound metabolic process;BP:nitrogen compound metabolic process;BP:organic substance biosynthetic process;BP:cellular nitrogen compound biosynthetic process;BP:peptide biosynthetic process;BP:organic substance metabolic process;BP:amide biosynthetic process;BP:cellular process;BP:biosynthetic process;BP:macromolecule biosynthetic process;BP:…	K02986	RP-S4, rpsD	map03010	Ribosome	COG0522	J:Translation, ribosomal structure and biogenesis	COG0522(One of the primary rRNA binding proteins, it binds directly to 16S rRNA where it nucleates assembly of the body of the 30S subunit (By similarity))	PF00163.23;PF01479.29	Ribosomal_S4;S4	Ribosomal protein S4/S9 N-terminal domain;S4 domain	CYT	1.525	4.413e-05	1.6957	3.03e-07	1.6289	6.376e-05
SMLT_RS04955	SMLT_RS04955	GO:0034641;GO:0006807;GO:0044281;GO:1901360;GO:0006139;GO:0071704;GO:0009987;GO:0006725;GO:0008150;GO:0008152;GO:0055086;GO:0046483;GO:0044238;GO:0044237;GO:0006796;GO:0006793;GO:0019637;GO:0009117;GO:0006753GO:0005737;GO:0110165;GO:0005575GO:0003674;GO:0016787;GO:0003824;GO:0047429;GO:0016818;GO:0016817;GO:0016462	BP:cellular nitrogen compound metabolic process;BP:nitrogen compound metabolic process;BP:small molecule metabolic process;BP:organic cyclic compound metabolic process;BP:nucleobase-containing compound metabolic process;BP:organic substance metabolic process;BP:cellular process;BP:cellular aromatic compound metabolic process;BP:biological_process;BP:metabolic process;BP:nucleobase-containing smal…	K25422	yceF	------	------	COG0424	D:Cell cycle control, cell division, chromosome partitioning	COG0424(Maf-like protein)	PF02545.18	Maf	Maf-like protein	CYT	1.3416	0.0004468	1.7363	0.0003381	1.7628	9.494e-05
SMLT_RS10925	SMLT_RS10925	GO:0008104;GO:0030030;GO:0030031;GO:0032940;GO:0022607;GO:0071840;GO:0070925;GO:0070727;GO:0008283;GO:0016043;GO:0071705;GO:0071702;GO:0033036;GO:0006810;GO:0140352;GO:0009306;GO:0009987;GO:0045184;GO:0015031;GO:0008150;GO:0071692;GO:0051234;GO:0051179;GO:0051641;GO:0006996;GO:0046903;GO:0035592;GO:0044781;GO:0044780GO:0016020;GO:0110165;GO:0005886;GO:0005575	BP:protein localization;BP:cell projection organization;BP:cell projection assembly;BP:secretion by cell;BP:cellular component assembly;BP:cellular component organization or biogenesis;BP:organelle assembly;BP:cellular macromolecule localization;BP:cell proliferation;BP:cellular component organization;BP:nitrogen compound transport;BP:organic substance transport;BP:macromolecule localization;BP:t…	K02400	flhA	map02040	Flagellar assembly	COG1298	N:Cell motility	COG1298(Flagellar biosynthesis protein flha)	PF00771.24	FHIPEP	FHIPEP family	CYT	1.4645	0.00114	2.0334	0.0002988	1.3194	1.412e-05
SMLT_RS04275	SMLT_RS04275	GO:0044249;GO:0034641;GO:0006807;GO:1901576;GO:0044271;GO:0043043;GO:0071704;GO:0043604;GO:0009987;GO:0009058;GO:0009059;GO:0008150;GO:0008152;GO:1901564;GO:0044238;GO:0043603;GO:1901566;GO:0019538;GO:0044237;GO:0043170;GO:0006518;GO:0006412GO:0043232;GO:0043226;GO:0110165;GO:0005840;GO:0032991;GO:1990904;GO:0043229;GO:0005575;GO:0043228GO:0003674;GO:0005488;GO:0003676;GO:0019843;GO:1901363;GO:00…	BP:cellular biosynthetic process;BP:cellular nitrogen compound metabolic process;BP:nitrogen compound metabolic process;BP:organic substance biosynthetic process;BP:cellular nitrogen compound biosynthetic process;BP:peptide biosynthetic process;BP:organic substance metabolic process;BP:amide biosynthetic process;BP:cellular process;BP:biosynthetic process;BP:macromolecule biosynthetic process;BP:…	K02867	RP-L11, MRPL11, rplK	map03010	Ribosome	COG0080	J:Translation, ribosomal structure and biogenesis	COG0080(This protein binds directly to 23S ribosomal RNA (By similarity))	PF03946.18;PF00298.23	Ribosomal_L11_N;Ribosomal_L11	Ribosomal protein L11, N-terminal domain;Ribosomal protein L11, RNA binding domain	CYT	1.4204	1.289e-09	1.699	1.494e-07	1.6635	1.717e-05
SMLT_RS17630	SMLT_RS17630	GO:0044249;GO:0034641;GO:0006807;GO:0044283;GO:1901137;GO:1901576;GO:0046116;GO:0044271;GO:1901362;GO:1901360;GO:0071704;GO:0055086;GO:0009163;GO:0018130;GO:0006139;GO:0009987;GO:0006725;GO:0044281;GO:0009058;GO:0008150;GO:0009116;GO:0008152;GO:0019438;GO:0034654;GO:0008616;GO:0009119;GO:0042455;GO:0046483;GO:0044238;GO:1901564;GO:1901566;GO:1901135;GO:0044237;GO:1901657;GO:0034404;GO:1901659GO:0…	BP:cellular biosynthetic process;BP:cellular nitrogen compound metabolic process;BP:nitrogen compound metabolic process;BP:small molecule biosynthetic process;BP:carbohydrate derivative biosynthetic process;BP:organic substance biosynthetic process;BP:queuosine metabolic process;BP:cellular nitrogen compound biosynthetic process;BP:organic cyclic compound biosynthetic process;BP:organic cyclic co…	K06920	queC	map00790	Folate biosynthesis	COG0603	S:Function unknown	COG0603(Catalyzes the ATP-dependent conversion of 7-carboxy-7- deazaguanine (CDG) to 7-cyano-7-deazaguanine (preQ(0)) (By similarity))	PF06508.17;PF00733.25	QueC;Asn_synthase	Queuosine biosynthesis protein QueC;Asparagine synthase	CYT	1.4693	0.0004652	1.5867	2.099e-05	1.7171	1.305e-05
SMLT_RS11085	SMLT_RS11085	GO:0043228;GO:0005575;GO:0005576;GO:0009288;GO:0042995;GO:0043226;GO:0110165GO:0005198;GO:0003674	CC:non-membrane-bounded organelle;CC:cellular_component;CC:extracellular region;CC:bacterial-type flagellum;CC:cell projection;CC:organelle;CC:cellular anatomical entityMF:structural molecule activity;MF:molecular_function	K02406	fliC, hag	map02040;map02020;map05134;map04621;map05131;map05132;map04626	Flagellar assembly;Two-component system;Legionellosis;NOD-like receptor signaling pathway;Shigellosis;Salmonella infection;Plant-pathogen interaction	COG1344	N:Cell motility	COG1344(Flagellin)	PF00669.24;PF00700.25	Flagellin_N;Flagellin_C	Bacterial flagellin N-terminal helical region;Bacterial flagellin C-terminal helical region	PLA	1.6467	0.0001044	1.5264	4.315e-05	1.5964	0.0001978
SMLT_RS04440	SMLT_RS04440	GO:0044249;GO:1901576;GO:0044271;GO:0043043;GO:0071704;GO:1901566;GO:0043604;GO:0009987;GO:0009058;GO:0009059;GO:0008150;GO:0008152;GO:1901564;GO:0044238;GO:0019538;GO:0034641;GO:0044237;GO:0043170;GO:0006807;GO:0043603;GO:0006518;GO:0006412GO:0043229;GO:0043228;GO:0043226;GO:0110165;GO:0032991;GO:0005840;GO:0043232;GO:1990904;GO:0005575GO:1901363;GO:0003674;GO:0005488;GO:0003676;GO:0019843;GO:00…	BP:cellular biosynthetic process;BP:organic substance biosynthetic process;BP:cellular nitrogen compound biosynthetic process;BP:peptide biosynthetic process;BP:organic substance metabolic process;BP:organonitrogen compound biosynthetic process;BP:amide biosynthetic process;BP:cellular process;BP:biosynthetic process;BP:macromolecule biosynthetic process;BP:biological_process;BP:metabolic process…	K02948	RP-S11, MRPS11, rpsK	map03010	Ribosome	COG0100	J:Translation, ribosomal structure and biogenesis	COG0100(Located on the platform of the 30S subunit, it bridges several disparate RNA helices of the 16S rRNA. Forms part of the Shine-Dalgarno cleft in the 70S ribosome (By similarity))	PF00411.23	Ribosomal_S11	Ribosomal protein S11	CYT	1.4889	5.401e-07	1.6008	1.296e-06	1.6239	1.268e-05
SMLT_RS17315	SMLT_RS17315	GO:0080090;GO:0019222;GO:0031326;GO:0031323;GO:0051128;GO:0050789;GO:0043244;GO:0006449;GO:0010608;GO:0051246;GO:0065007;GO:0010468;GO:0060255;GO:0009889;GO:0034248;GO:0008150;GO:0051171;GO:0050794;GO:0006417;GO:0010556GO:0005737;GO:0110165;GO:0005575GO:0016787;GO:0035639;GO:0003674;GO:0005488;GO:0003676;GO:0043167;GO:1901363;GO:1901265;GO:0016462;GO:0000166;GO:0032561;GO:0017076;GO:0005525;GO:00…	BP:regulation of primary metabolic process;BP:regulation of metabolic process;BP:regulation of cellular biosynthetic process;BP:regulation of cellular metabolic process;BP:regulation of cellular component organization;BP:regulation of biological process;BP:regulation of protein complex disassembly;BP:regulation of translational termination;BP:posttranscriptional regulation of gene expression;BP:r…	K02837	prfC	------	------	COG4108	J:Translation, ribosomal structure and biogenesis	COG4108(Increases the formation of ribosomal termination complexes and stimulates activities of RF-1 and RF-2. It binds guanine nucleotides and has strong preference for UGA stop codons. It may interact directly with the ribosome. The stimulation of RF- 1 and RF-2 is significantly reduced by GTP and GDP, but not by GMP (By similarity))	PF00009.31;PF16658.9;PF03144.29	GTP_EFTU;RF3_C;GTP_EFTU_D2	Elongation factor Tu GTP binding domain;Class II release factor RF3, C-terminal domain;Elongation factor Tu domain 2	CYT	1.3795	1.133e-05	1.6009	3.89e-06	1.7267	4.289e-06
SMLT_RS17695	SMLT_RS17695	GO:0080090;GO:0019222;GO:0031326;GO:0031323;GO:0050789;GO:0060255;GO:0065007;GO:0010468;GO:0019219;GO:0009889;GO:0050794;GO:0008150;GO:0051171;GO:2001141;GO:0051252;GO:0006355;GO:0010556GO:0005737;GO:0110165;GO:0005575GO:0003674;GO:0005488;GO:0003676;GO:0003677;GO:1901363;GO:0097159	BP:regulation of primary metabolic process;BP:regulation of metabolic process;BP:regulation of cellular biosynthetic process;BP:regulation of cellular metabolic process;BP:regulation of biological process;BP:regulation of macromolecule metabolic process;BP:biological regulation;BP:regulation of gene expression;BP:regulation of nucleobase-containing compound metabolic process;BP:regulation of bios…	------	------	------	------	COG0217	K:Transcription	COG0217(transcriptional regulatory protein)	PF01709.24;PF20772.1	Transcrip_reg;TACO1_YebC_N	TACO1/YebC second and third domain;TACO1/YebC protein N-terminal domain	CYT	1.3324	0.000907	1.64	3.728e-05	1.7129	5.723e-05
SMLT_RS02915	SMLT_RS02915	------	------	------	------	------	------	------	------		PF14346.10	DUF4398	Domain of unknown function	CYT	1.509	7.875e-05	1.5634	1.952e-05	1.6125	1.092e-05
SMLT_RS16710	SMLT_RS16710	GO:0016787;GO:0003674;GO:0003824	MF:hydrolase activity;MF:molecular_function;MF:catalytic activity	K06193	phnA	------	------	COG2824	P:Inorganic ion transport and metabolism	COG2824(Alkylphosphonate utilization operon protein PhnA)	PF03831.18;PF08274.16	YjdM;YjdM_Zn_Ribbon	PhnA domain;PhnA Zinc-Ribbon	CYT	1.2509	4.926e-05	1.6547	1.37e-05	1.7687	3.172e-05
SMLT_RS16235	SMLT_RS16235	GO:0003824;GO:0016740;GO:0003674;GO:0016757	MF:catalytic activity;MF:transferase activity;MF:molecular_function;MF:transferase activity, transferring glycosyl groups	------	------	------	------	COG0438	F:Nucleotide transport and metabolism	COG0438(The purine nucleoside phosphorylases catalyze the phosphorolytic breakdown of the N-glycosidic bond in the beta- (deoxy)ribonucleoside molecules, with the formation of the corresponding free purine bases and pentose-1-phosphate (By similarity))	PF00534.24;PF13692.10;PF13439.10;PF13579.10;PF13477.10;PF13524.10	Glycos_transf_1;Glyco_trans_1_4;Glyco_transf_4;Glyco_trans_4_4;Glyco_trans_4_2;Glyco_trans_1_2	Glycosyl transferases group 1;Glycosyl transferases group 1;Glycosyltransferase Family 4;Glycosyl transferase 4-like domain;Glycosyl transferase 4-like;Glycosyl transferases group 1	CYT	1.3921	0.001204	1.5686	8.037e-05	1.7112	0.0001763
SMLT_RS03520	SMLT_RS03520	GO:0016020;GO:0005575;GO:0110165GO:0016787;GO:0003824;GO:0003674	CC:membrane;CC:cellular_component;CC:cellular anatomical entityMF:hydrolase activity;MF:catalytic activity;MF:molecular_function	K07038	K07038	------	------	COG1988	S:Function unknown	COG1988(Binds to DNA and alters its conformation. May be involved in regulation of gene expression, nucleoid organization and DNA protection (By similarity))	PF04307.18	YdjM	LexA-binding, inner membrane-associated putative hydrolase	CYT	1.286	0.002482	1.6998	0.003274	1.6823	0.000355
SMLT_RS02650	SMLT_RS02650	GO:0050801;GO:0042592;GO:0006885;GO:0065007;GO:0008150;GO:0055080;GO:0048878GO:0005575;GO:0016020;GO:0005886;GO:0110165GO:0003674;GO:0015081;GO:0015318;GO:0051139;GO:0046873;GO:0022804;GO:0015297;GO:0015291;GO:0005215;GO:0008324;GO:0022890;GO:1901702;GO:0015075;GO:0022857;GO:0022853;GO:0015385;GO:0015078	BP:ion homeostasis;BP:homeostatic process;BP:regulation of pH;BP:biological regulation;BP:biological_process;BP:cation homeostasis;BP:chemical homeostasisCC:cellular_component;CC:membrane;CC:plasma membrane;CC:cellular anatomical entityMF:molecular_function;MF:sodium ion transmembrane transporter activity;MF:inorganic solute uptake transmembrane transporter activity;MF:metal io;MF:metal ion trans…	K24163	nhaK	------	------	COG0025	P:Inorganic ion transport and metabolism	COG0025(Sodium hydrogen exchanger)	PF00999.25	Na_H_Exchanger	Sodium/hydrogen exchanger family	CYT	1.1801	0.002681	1.6272	0.0003992	1.8465	0.005582
SMLT_RS02565	SMLT_RS02565	------	------	------	------	------	------	ENOG410Y4ZJ	S:Function unknown	ENOG410Y4ZJ(-)	------	------	------	CYT	1.6867	2.403e-07	1.7871	1.442e-07	1.1744	3.479e-07
SMLT_RS18300	SMLT_RS18300	GO:0016310;GO:0009987;GO:0008150;GO:0008152;GO:0044237;GO:0006796;GO:0006793GO:0005737;GO:0005575;GO:0110165GO:0019205;GO:0035639;GO:0003674;GO:0005488;GO:0043167;GO:1901363;GO:1901265;GO:0000166;GO:0016740;GO:0017076;GO:0005524;GO:0043168;GO:0016301;GO:0004385;GO:0036094;GO:0003824;GO:0030554;GO:0097367;GO:0016772;GO:0016776;GO:0050145;GO:0032559;GO:0032555;GO:0097159;GO:0032553	BP:phosphorylation;BP:cellular process;BP:biological_process;BP:metabolic process;BP:cellular metabolic process;BP:phosphate-containing compound metabolic process;BP:phosphorus metabolic processCC:cytoplasm;CC:cellular_component;CC:cellular anatomical entityMF:nucleobase-containing compound kinase activity;MF:purine ribonucleoside triphosphate binding;MF:molecular_function;MF:binding;MF:ion bindi…	K00942	gmk, GUK1	map01232;map00230	Nucleotide metabolism;Purine metabolism	COG0194	F:Nucleotide transport and metabolism	COG0194(Essential for recycling GMP and indirectly, cGMP (By similarity))	PF00625.25	Guanylate_kin	Guanylate kinase	CYT	1.3155	2.98e-05	1.5974	4.177e-05	1.7249	4.785e-06
SMLT_RS22310	SMLT_RS22310	GO:0044249;GO:0034641;GO:0006807;GO:1901576;GO:0044271;GO:0043043;GO:0071704;GO:0043604;GO:0009987;GO:0009058;GO:0009059;GO:0008150;GO:0008152;GO:1901564;GO:0044238;GO:0043603;GO:1901566;GO:0019538;GO:0044237;GO:0043170;GO:0006518;GO:0006412GO:0043232;GO:0043226;GO:0110165;GO:0005840;GO:0032991;GO:1990904;GO:0043229;GO:0005575;GO:0043228GO:0003674;GO:0005198;GO:0003735	BP:cellular biosynthetic process;BP:cellular nitrogen compound metabolic process;BP:nitrogen compound metabolic process;BP:organic substance biosynthetic process;BP:cellular nitrogen compound biosynthetic process;BP:peptide biosynthetic process;BP:organic substance metabolic process;BP:amide biosynthetic process;BP:cellular process;BP:biosynthetic process;BP:macromolecule biosynthetic process;BP:…	K02914	RP-L34, MRPL34, rpmH	map03010	Ribosome	COG0230	J:Translation, ribosomal structure and biogenesis	COG0230(50s ribosomal protein l34)	PF00468.21	Ribosomal_L34	Ribosomal protein L34	CYT	1.4658	0.0006344	1.5926	0.001097	1.571	1.263e-05
SMLT_RS00620	SMLT_RS00620	GO:0043168;GO:0043169;GO:0051539;GO:0043167;GO:0097159;GO:0051536;GO:0030976;GO:0019842;GO:1901681;GO:0050997;GO:0003824;GO:0016903;GO:0003674;GO:0005488;GO:0051540;GO:0036094;GO:1901363;GO:0016491	MF:anion binding;MF:cation binding;MF:4 iron, 4 sulfur cluster binding;MF:ion binding;MF:organic cyclic compound binding;MF:iron-sulfur cluster binding;MF:thiamine pyrophosphate binding;MF:vitamin binding;MF:sulfur compound binding;MF:quaternary ammonium group binding;MF:catalytic activity;MF:oxidoreductase activity, acting on the aldehyde or oxo group of donors;MF:molecular_function;MF:binding;M…	K04090	E1.2.7.8	------	------	COG4231	C:Energy production and conversion	COG4231(indolepyruvate ferredoxin oxidoreductase)	PF20169.2;PF01558.22	DUF6537;POR	Family of unknown function;Pyruvate ferredoxin/flavodoxin oxidoreductase	CYT	1.6371	1.495e-05	1.4618	3.567e-05	1.5282	3.196e-05
SMLT_RS16760	SMLT_RS16760	------	------	K09912	K09912	------	------	COG3122	S:Function unknown	COG3122(nucleoprotein polynucleotide-associated enzyme)	PF09831.13	DUF2058	Uncharacterized protein conserved in bacteria	CYT	1.3971	1.408e-05	1.4715	0.0002213	1.7499	1.12e-05
SMLT_RS04365	SMLT_RS04365	GO:0044249;GO:0043170;GO:1901576;GO:0044271;GO:0043603;GO:0043043;GO:0071704;GO:1901566;GO:0043604;GO:0009987;GO:0009058;GO:0009059;GO:0008150;GO:0008152;GO:1901564;GO:0044238;GO:0019538;GO:0034641;GO:0044237;GO:0006807;GO:0006518;GO:0006412GO:0043229;GO:0043228;GO:0043226;GO:0110165;GO:0032991;GO:0005840;GO:0043232;GO:1990904;GO:0005575GO:1901363;GO:0003674;GO:0005488;GO:0003676;GO:0000049;GO:00…	BP:cellular biosynthetic process;BP:macromolecule metabolic process;BP:organic substance biosynthetic process;BP:cellular nitrogen compound biosynthetic process;BP:cellular amide metabolic process;BP:peptide biosynthetic process;BP:organic substance metabolic process;BP:organonitrogen compound biosynthetic process;BP:amide biosynthetic process;BP:cellular process;BP:biosynthetic process;BP:macrom…	K02878	RP-L16, MRPL16, rplP	map03010	Ribosome	COG0197	J:Translation, ribosomal structure and biogenesis	COG0197(Binds 23S rRNA and is also seen to make contacts with the A and possibly P site tRNAs (By similarity))	PF00252.22	Ribosomal_L16	Ribosomal protein L16p/L10e	CYT	1.4899	2.024e-05	1.9178	3.399e-06	1.1979	0.0002692
SMLT_RS00455	SMLT_RS00455	------	------	K14058	ttcA	------	------	COG0037	D:Cell cycle control, cell division, chromosome partitioning	COG0037(Ligates lysine onto the cytidine present at position 34 of the AUA codon-specific tRNA(Ile) that contains the anticodon CAU, in an ATP-dependent manner. Cytidine is converted to lysidine, thus changing the amino acid specificity of the tRNA from methionine to isoleucine (By similarity))	PF01171.24	ATP_bind_3	PP-loop family	CYT	1.3635	4.278e-06	1.4362	1.502e-05	1.7988	6.07e-06
SMLT_RS04325	SMLT_RS04325	GO:0044249;GO:0034641;GO:0006807;GO:1901576;GO:0044271;GO:0043043;GO:0071704;GO:0043604;GO:0009987;GO:0009058;GO:0009059;GO:0008150;GO:0008152;GO:1901564;GO:0044238;GO:0043603;GO:1901566;GO:0019538;GO:0044237;GO:0043170;GO:0006518;GO:0006412GO:0043232;GO:0043226;GO:0110165;GO:0005840;GO:0032991;GO:1990904;GO:0043229;GO:0005575;GO:0043228GO:0003674;GO:0005488;GO:0003676;GO:1901363;GO:0000049;GO:00…	BP:cellular biosynthetic process;BP:cellular nitrogen compound metabolic process;BP:nitrogen compound metabolic process;BP:organic substance biosynthetic process;BP:cellular nitrogen compound biosynthetic process;BP:peptide biosynthetic process;BP:organic substance metabolic process;BP:amide biosynthetic process;BP:cellular process;BP:biosynthetic process;BP:macromolecule biosynthetic process;BP:…	K02946	RP-S10, MRPS10, rpsJ	map03010	Ribosome	COG0051	J:Translation, ribosomal structure and biogenesis	COG0051(tRNA binding)	PF00338.26	Ribosomal_S10	Ribosomal protein S10p/S20e	CYT	1.4309	0.0005746	1.3827	0.002643	1.7739	3.136e-05
SMLT_RS15585	SMLT_RS15585	GO:0022607;GO:0043933;GO:0017004;GO:0071840;GO:0016043;GO:0065003;GO:0009987;GO:0008150GO:0016020;GO:0110165;GO:0005886;GO:0005575GO:0003674;GO:0005488;GO:1901363;GO:0015232;GO:0016829;GO:0020037;GO:0005215;GO:0003824;GO:0046906;GO:0097159;GO:0022857	BP:cellular component assembly;BP:macromolecular complex subunit organization;BP:cytochrome complex assembly;BP:cellular component organization or biogenesis;BP:cellular component organization;BP:macromolecular complex assembly;BP:cellular process;BP:biological_processCC:membrane;CC:cellular anatomical entity;CC:plasma membrane;CC:cellular_componentMF:molecular_function;MF:binding;MF:heterocyclic…	K02198	ccmF	------	------	COG1138	O:Posttranslational modification, protein turnover, chaperones	COG1138(cytochrome c-type biogenesis protein)	PF16327.9;PF01578.24	CcmF_C;Cytochrom_C_asm	Cytochrome c-type biogenesis protein CcmF C-terminal;Cytochrome C assembly protein	CYT	1.331	0.0002398	1.5274	0.0007683	1.7172	6.894e-05
SMLT_RS16680	SMLT_RS16680	GO:0005575;GO:0016020;GO:0110165;GO:0005886	CC:cellular_component;CC:membrane;CC:cellular anatomical entity;CC:plasma membrane	K14205	mprF, fmtC	map05150;map02020;map01503	Staphylococcus aureus infection;Two-component system;Cationic antimicrobial peptid	COG2898	S:Function unknown	COG2898(Catalyzes the production of L-lysyl-tRNA(Lys)transfer and the transfer of a lysyl group from L-lysyl-tRNA(Lys) to membrane-bound phosphatidylglycerol (PG), which produces lysylphosphatidylglycerol (LPG), one of the components of the bacterial membrane with a positive net charge. LPG synthesis contributes to the resistance to cationic antimicrobial peptides (CAMPs) and likely protects M.tu…	PF09924.13;PF03706.17	LPG_synthase_C;LPG_synthase_TM	Phosphatidylglycerol lysyltransferase, C-terminal;Lysylphosphatidylglycerol synthase TM region	CYT	1.3448	0.004937	1.6263	0.001498	1.5997	0.004731
SMLT_RS06185	SMLT_RS06185	GO:0044249;GO:0043170;GO:1901576;GO:0044271;GO:0043603;GO:0043043;GO:0071704;GO:1901566;GO:0043604;GO:0009987;GO:0009058;GO:0009059;GO:0008150;GO:0008152;GO:1901564;GO:0044238;GO:0019538;GO:0034641;GO:0044237;GO:0006807;GO:0006518;GO:0006412GO:0043226;GO:0043229;GO:0043228;GO:0005737;GO:0110165;GO:0032991;GO:0005840;GO:0043232;GO:1990904;GO:0005575GO:0003674;GO:0005488;GO:0003676;GO:1901363;GO:00…	BP:cellular biosynthetic process;BP:macromolecule metabolic process;BP:organic substance biosynthetic process;BP:cellular nitrogen compound biosynthetic process;BP:cellular amide metabolic process;BP:peptide biosynthetic process;BP:organic substance metabolic process;BP:organonitrogen compound biosynthetic process;BP:amide biosynthetic process;BP:cellular process;BP:biosynthetic process;BP:macrom…	K02888	RP-L21, MRPL21, rplU	map03010	Ribosome	COG0261	J:Translation, ribosomal structure and biogenesis	COG0261(This protein binds to 23S rRNA in the presence of protein L20 (By similarity))	PF00829.25	Ribosomal_L21p	Ribosomal prokaryotic L21 protein	CYT	1.4171	1.93e-05	1.7275	1.17e-06	1.396	0.001094
SMLT_RS00835	SMLT_RS00835	GO:0003824;GO:0003674;GO:0016491	MF:catalytic activity;MF:molecular_function;MF:oxidoreductase activity	K11811	arsH	------	------	COG0431	S:Function unknown	COG0431(Nadph-dependent fmn reductase)	PF03358.19	FMN_red	NADPH-dependent FMN reductase	CYT	1.3829	9.984e-05	1.741	2.244e-05	1.402	6.272e-06
SMLT_RS20245	SMLT_RS20245	GO:1901576;GO:0071704;GO:0006644;GO:0006629;GO:0009987;GO:0009058;GO:0008150;GO:0008152;GO:0044255;GO:0090407;GO:0008610;GO:0044238;GO:0008654;GO:0044237;GO:0006796;GO:0006793;GO:0019637GO:0016020;GO:0110165;GO:0005575GO:0003674;GO:0016740;GO:0016780;GO:0003824;GO:0016772	BP:organic substance biosynthetic process;BP:organic substance metabolic process;BP:phospholipid metabolic process;BP:lipid metabolic process;BP:cellular process;BP:biosynthetic process;BP:biological_process;BP:metabolic process;BP:cellular lipid metabolic process;BP:organophosphate biosynthetic process;BP:lipid biosynthetic process;BP:primary metabolic process;BP:phospholipid biosynthetic proces…	K00995	pgsA, PGS1	map00564	Glycerophospholipid metabolism	COG0558	I:Lipid transport and metabolism	COG0558(cdp-diacylglycerol-glycerol-3-phosphate 3-phosphatidyltransferase)	PF01066.25	CDP-OH_P_transf	CDP-alcohol phosphatidyltransferase	CYT	1.6434	0.0003265	1.6464	0.007793	1.2093	0.002608
SMLT_RS16170	SMLT_RS16170	GO:0016020;GO:0005575;GO:0005886;GO:0110165GO:0005488;GO:0003824;GO:0016655;GO:0003674;GO:0016651;GO:0048038;GO:0016491	CC:membrane;CC:cellular_component;CC:plasma membrane;CC:cellular anatomical entityMF:binding;MF:catalytic activity;MF:oxidoreductase activity, acting on NA;MF:molecular_function;MF:oxidoreductase activity, acting on NA;MF:quinone binding;MF:oxidoreductase activity	K00337	nuoH	map00190	Oxidative phosphorylation	COG1005	C:Energy production and conversion	COG1005(NDH-1 shuttles electrons from NADH, via FMN and iron- sulfur (Fe-S) centers, to quinones in the respiratory chain. The immediate electron acceptor for the enzyme in this species is believed to be ubiquinone. Couples the redox reaction to proton translocation (for every two electrons transferred, four hydrogen ions are translocated across the cytoplasmic membrane), and thus conserves the r…	PF00146.25	NADHdh	NADH dehydrogenase	CYT	1.1887	0.03794	1.5183	0.0007774	1.7892	0.04084
SMLT_RS10895	SMLT_RS10895	GO:0040011;GO:0006935;GO:0042330;GO:0008150GO:0005737;GO:0005575;GO:0110165GO:0016773;GO:0000155;GO:0016301;GO:0140096;GO:0016775;GO:0003824;GO:0016740;GO:0003674;GO:0004673;GO:0004672;GO:0016772;GO:0140299	BP:locomotion;BP:chemotaxis;BP:taxis;BP:biological_processCC:cytoplasm;CC:cellular_component;CC:cellular anatomical entityMF:phosphotransferase activity, alcohol group as acceptor;MF:phosphorelay sensor kinase activity;MF:kinase activity;MF:catalytic activity, acting on a protein;MF:phosphotransferase activity, nitrogenous group as acceptor;MF:catalytic activity;MF:transferase activity;MF:molecul…	K03407	cheA	map02030;map02020	Bacterial chemotaxis;Two-component system	COG0643	T:Signal transduction mechanisms	COG0643(CheA signal transduction histidine kinase)	PF01584.23;PF02518.30;PF01627.27;PF02895.18	CheW;HATPase_c;Hpt;H-kinase_dim	CheW-like domain;Histidine kinase-, DNA gyrase B-, and HSP90-like ATPase;Hpt domain;Signal transducing histidine kinase, homodimeric domain	CYT	1.4325	1.549e-05	1.47	1.504e-06	1.5935	4.45e-07
SMLT_RS03630	SMLT_RS03630	GO:0005575;GO:0016020;GO:0110165	CC:cellular_component;CC:membrane;CC:cellular anatomical entity	------	------	------	------	COG0739	S:Function unknown	COG0739(pyridine nucleotide-disulfide oxidoreductase)	PF01551.26	Peptidase_M23	Peptidase family M23	CYT	1.5317	0.03753	1.6865	0.0002993	1.2563	0.02499
SMLT_RS04410	SMLT_RS04410	GO:0044249;GO:0043170;GO:1901576;GO:0044271;GO:0043603;GO:0043043;GO:0071704;GO:1901566;GO:0043604;GO:0009987;GO:0009058;GO:0009059;GO:0008150;GO:0008152;GO:1901564;GO:0044238;GO:0019538;GO:0034641;GO:0044237;GO:0006807;GO:0006518;GO:0006412GO:0043226;GO:0043229;GO:0043228;GO:0005737;GO:0110165;GO:0032991;GO:0005840;GO:0043232;GO:1990904;GO:0005575GO:0003674;GO:0005488;GO:0003676;GO:1901363;GO:00…	BP:cellular biosynthetic process;BP:macromolecule metabolic process;BP:organic substance biosynthetic process;BP:cellular nitrogen compound biosynthetic process;BP:cellular amide metabolic process;BP:peptide biosynthetic process;BP:organic substance metabolic process;BP:organonitrogen compound biosynthetic process;BP:amide biosynthetic process;BP:cellular process;BP:biosynthetic process;BP:macrom…	K02881	RP-L18, MRPL18, rplR	map03010	Ribosome	COG0256	J:Translation, ribosomal structure and biogenesis	COG0256(This is one of the proteins that binds and probably mediates the attachment of the 5S RNA into the large ribosomal subunit, where it forms part of the central protuberance (By similarity))	PF00861.26	Ribosomal_L18p	Ribosomal L18 of archaea, bacteria, mitoch. and chloroplast	CYT	1.3626	0.01005	1.3264	0.005928	1.7836	0.002743
SMLT_RS08670	SMLT_RS08670	GO:0044238;GO:0006099;GO:0008150;GO:0008152GO:0032991;GO:0098796;GO:1902494;GO:0098803;GO:0045281;GO:1990204;GO:0005575GO:0009055;GO:0000104;GO:0043169;GO:0016627;GO:0043167;GO:0003824;GO:0005488;GO:0003674;GO:0046872;GO:0016491	BP:primary metabolic process;BP:tricarboxylic acid cycle;BP:biological_process;BP:metabolic processCC:macromolecular complex;CC:membrane protein complex;CC:catalytic complex;CC:respiratory chain complex;CC:succinate dehydrogenase complex;CC:oxidoreductase complex;CC:cellular_componentMF:electron carrier activity;MF:succinate dehydrogenase activity;MF:cation binding;MF:oxidoreductase activity, act…	K00241	sdhC, frdC	map00020;map00720;map00190;map00650	Citrate cycl;Carbon fixation pathways in prokaryotes;Oxidative phosphorylation;Butanoate metabolism	COG2009	C:Energy production and conversion	COG2009(succinate dehydrogenase, cytochrome)	PF01127.26	Sdh_cyt	Succinate dehydrogenase/Fumarate reductase transmembrane subunit	CYT	1.4422	0.001034	1.3541	0.004022	1.669	0.004206
SMLT_RS18160	SMLT_RS18160	GO:0016020;GO:0005575;GO:0110165GO:0015291;GO:0015293;GO:0005215;GO:0022857;GO:0003674;GO:0022804	CC:membrane;CC:cellular_component;CC:cellular anatomical entityMF:secondary active transmembrane transporter activity;MF:symporter activity;MF:transporter activity;MF:transmembrane transporter activity;MF:molecular_function;MF:active transmembrane transporter activity	K03309	TC.DAACS	------	------	COG1301	S:Function unknown	COG1301(YciI-Like Protein)	PF00375.22	SDF	Sodiu	CYT	1.4107	3.733e-05	1.5877	3.8e-05	1.4584	2.882e-05
SMLT_RS01770	SMLT_RS01770	GO:0005575;GO:0016020;GO:0110165	CC:cellular_component;CC:membrane;CC:cellular anatomical entity	------	------	------	------	COG0628;COG0628	N:Cell motility;U:Intracellular trafficking, secretion, and vesicular transport	COG0628((type IV) pilus); COG0628((type IV) pilus)	PF01594.20	AI-2E_transport	AI-2E family transporter	CYT	1.2467	0.0001154	1.6049	0.0006365	1.5977	0.0001828
SMLT_RS04360	SMLT_RS04360	GO:0044249;GO:0043170;GO:1901576;GO:0044271;GO:0043603;GO:0043043;GO:0071704;GO:1901566;GO:0043604;GO:0009987;GO:0009058;GO:0009059;GO:0008150;GO:0008152;GO:1901564;GO:0044238;GO:0019538;GO:0034641;GO:0044237;GO:0006807;GO:0006518;GO:0006412GO:0043226;GO:0043229;GO:0043228;GO:0110165;GO:0032991;GO:0005840;GO:0043232;GO:1990904;GO:0005575GO:0003674;GO:0005488;GO:0003676;GO:1901363;GO:0005198;GO:00…	BP:cellular biosynthetic process;BP:macromolecule metabolic process;BP:organic substance biosynthetic process;BP:cellular nitrogen compound biosynthetic process;BP:cellular amide metabolic process;BP:peptide biosynthetic process;BP:organic substance metabolic process;BP:organonitrogen compound biosynthetic process;BP:amide biosynthetic process;BP:cellular process;BP:biosynthetic process;BP:macrom…	K02982	RP-S3, rpsC	map03010	Ribosome	COG0092	J:Translation, ribosomal structure and biogenesis	COG0092(Binds the lower part of the 30S subunit head. Binds mRNA in the 70S ribosome, positioning it for translation (By similarity))	PF00189.24;PF07650.21	Ribosomal_S3_C;KH_2	Ribosomal protein S3, C-terminal domain;KH domain	CYT	1.4385	6.065e-07	1.53	5.823e-07	1.4549	4.079e-05
SMLT_RS21250	SMLT_RS21250	------	------	------	------	------	------	COG1721	S:Function unknown	COG1721(Conserved protein)	PF01882.22	DUF58	Protein of unknown function DUF58	CYT	1.4501	0.0005737	1.4628	0.0005264	1.5087	0.0003216
SMLT_RS17700	SMLT_RS17700	GO:0016787;GO:0016740;GO:0003674;GO:0003824	MF:hydrolase activity;MF:transferase activity;MF:molecular_function;MF:catalytic activity	------	------	------	------	COG1075;ENOG410XTJI	S:Function unknown;	COG1075(Triacylglycerol Lipase); ENOG410XTJI(Hydrolase)	PF12146.12;PF00561.24;PF00975.24	Hydrolase_4;Abhydrolase_1;Thioesterase	Serine aminopeptidase, S33;alpha/beta hydrolase fold;Thioesterase domain	CYT	1.188	7.081e-06	1.5572	2.966e-06	1.6668	2.654e-06
SMLT_RS01300	SMLT_RS01300	GO:0016020;GO:0005575;GO:0110165GO:0016773;GO:0000155;GO:0016301;GO:0140096;GO:0016775;GO:0003824;GO:0016740;GO:0003674;GO:0004673;GO:0004672;GO:0016772;GO:0140299	CC:membrane;CC:cellular_component;CC:cellular anatomical entityMF:phosphotransferase activity, alcohol group as acceptor;MF:phosphorelay sensor kinase activity;MF:kinase activity;MF:catalytic activity, acting on a protein;MF:phosphotransferase activity, nitrogenous group as acceptor;MF:catalytic activity;MF:transferase activity;MF:molecular_function;MF:protein histidine kinase activity;MF:protein…	K07637	phoQ	map02020;map01503	Two-component system;Cationic antimicrobial peptid	COG0642	S:Function unknown	COG0642(Cell division protein mraZ)	PF02518.30	HATPase_c	Histidine kinase-, DNA gyrase B-, and HSP90-like ATPase	CYT	1.2063	3.202e-05	1.5106	6.344e-08	1.6879	5.185e-07
SMLT_RS22020	SMLT_RS22020	GO:0040011;GO:0009987;GO:0006935;GO:0042330;GO:0050794;GO:0065007;GO:0007165;GO:0008150;GO:0050789GO:0016020;GO:0005575;GO:0110165GO:0038023;GO:0060089;GO:0004888;GO:0003674	BP:locomotion;BP:cellular process;BP:chemotaxis;BP:taxis;BP:regulation of cellular process;BP:biological regulation;BP:signal transduction;BP:biological_process;BP:regulation of biological processCC:membrane;CC:cellular_component;CC:cellular anatomical entityMF:signaling receptor activity;MF:molecular transducer activity;MF:transmembrane signaling receptor activity;MF:molecular_function	K03406	mcp	map02030;map02020	Bacterial chemotaxis;Two-component system	ENOG410XUWH;COG0840	S:Function unknown;	ENOG410XUWH(Methyl-accepting chemotaxis); COG0840(Methyl-accepting chemotaxis)	PF00015.25;PF18947.4;PF00989.29;PF13188.11	MCPsignal;HAMP_2;PAS;PAS_8	Methyl-accepting chemotaxis protein;HAMP domain;PAS fold;PAS domain	CYT	1.4954	1.483e-07	1.3354	0.0001039	1.573	6.069e-05
SMLT_RS06555	SMLT_RS06555	GO:0005575;GO:0016020;GO:0110165	CC:cellular_component;CC:membrane;CC:cellular anatomical entity	K21023	mucR	map02025	Biofilm formation - Pseudomonas aeruginosa	COG2200;COG2199	T:Signal transduction mechanisms;	COG2200(Diguanylate cyclase phosphodiesterase); COG2199(Diguanylate cyclase phosphodiesterase)	PF00563.24;PF03707.20;PF00990.25	EAL;MHYT;GGDEF	EAL domain;Bacterial signalling protein N terminal repeat;Diguanylate cyclase, GGDEF domain	CYT	1.3239	0.0009614	1.333	0.0007194	1.7459	9.767e-05
SMLT_RS09810	SMLT_RS09810	GO:0016020;GO:0005575;GO:0110165GO:0005215;GO:0022857;GO:0003674	CC:membrane;CC:cellular_component;CC:cellular anatomical entityMF:transporter activity;MF:transmembrane transporter activity;MF:molecular_function	K03296	TC.HAE1	------	------	COG0841	O:Posttranslational modification, protein turnover, chaperones	COG0841(May play a role in the repair of endogenous alkylation damage (By similarity))	PF00873.23;PF03176.19	ACR_tran;MMPL	AcrB/AcrD/AcrF family;MMPL family	CYT	1.341	0.0003699	1.7542	2.499e-06	1.2923	5.852e-05
SMLT_RS16630	SMLT_RS16630	GO:0005575;GO:0016020;GO:0110165	CC:cellular_component;CC:membrane;CC:cellular anatomical entity	------	------	------	------	COG2928	S:Function unknown	COG2928(conserved protein)	PF04367.17	DUF502	Protein of unknown function	CYT	1.2714	5.37e-05	1.401	4.971e-07	1.709	0.000113
SMLT_RS21615	SMLT_RS21615	GO:0005575;GO:0016020;GO:0110165	CC:cellular_component;CC:membrane;CC:cellular anatomical entity	------	------	------	------	COG4258	S:Function unknown	COG4258(Membrane)	------	------	------	CYT	1.2439	0.0001974	1.4067	2.486e-05	1.7299	0.0001089
SMLT_RS15000	SMLT_RS15000	GO:0044249;GO:0034641;GO:0006807;GO:1901576;GO:0043043;GO:0071704;GO:0043604;GO:0009987;GO:0009058;GO:0009059;GO:0008150;GO:0008152;GO:0044271;GO:0044238;GO:1901564;GO:0043603;GO:1901566;GO:0019538;GO:0044237;GO:0043170;GO:0006518;GO:0006412GO:0043232;GO:0043226;GO:0032991;GO:0110165;GO:0005840;GO:1990904;GO:0043229;GO:0005575;GO:0043228GO:1901363;GO:0003674;GO:0005488;GO:0003676;GO:0019843;GO:00…	BP:cellular biosynthetic process;BP:cellular nitrogen compound metabolic process;BP:nitrogen compound metabolic process;BP:organic substance biosynthetic process;BP:peptide biosynthetic process;BP:organic substance metabolic process;BP:amide biosynthetic process;BP:cellular process;BP:biosynthetic process;BP:macromolecule biosynthetic process;BP:biological_process;BP:metabolic process;BP:cellular…	K02990	RP-S6, MRPS6, rpsF	map03010	Ribosome	COG0360	J:Translation, ribosomal structure and biogenesis	COG0360(Binds together with S18 to 16S ribosomal RNA (By similarity))	PF01250.21	Ribosomal_S6	Ribosomal protein S6	CYT	1.2766	2.024e-05	1.4961	1.431e-06	1.5967	6.905e-08
SMLT_RS17080	SMLT_RS17080	GO:0040011;GO:0009987;GO:0006935;GO:0042330;GO:0050794;GO:0008150;GO:0007165;GO:0065007;GO:0050789GO:0016020;GO:0005575;GO:0110165	BP:locomotion;BP:cellular process;BP:chemotaxis;BP:taxis;BP:regulation of cellular process;BP:biological_process;BP:signal transduction;BP:biological regulation;BP:regulation of biological processCC:membrane;CC:cellular_component;CC:cellular anatomical entity	K03406	mcp	map02030;map02020	Bacterial chemotaxis;Two-component system	COG0840	C:Energy production and conversion	COG0840(NDH-1 shuttles electrons from NADH, via FMN and iron- sulfur (Fe-S) centers, to quinones in the respiratory chain)	PF00015.25;PF18947.4;PF18575.5;PF12729.11;PF00672.29;PF02203.19	MCPsignal;HAMP_2;HAMP_N3;4HB_MCP_1;HAMP;TarH	Methyl-accepting chemotaxis protein;HAMP domain;HAMP N-terminal domain 3;Four helix bundle sensory module for signal transduction;HAMP domain;Tar ligand binding domain homologue	CYT	1.5235	4.155e-06	1.3969	7.814e-09	1.4413	1.823e-08
SMLT_RS00970	SMLT_RS00970	------	------	K06940	K06940	------	------	COG0727	S:Function unknown	COG0727(Fe-S-cluster oxidoreductase)	PF03692.19	CxxCxxCC	Putative zinc- or iron-chelating domain	CYT	1.1636	0.0003191	1.3538	0.002931	1.8409	3.2e-05
SMLT_RS05510	SMLT_RS05510	------	------	------	------	------	------	ENOG4111PG4	S:Function unknown	ENOG4111PG4((twin-arginine translocation) pathway signal)	PF13645.10	YkuD_2	L,D-transpeptidase catalytic domain	CYT	1.1559	0.001166	2.16	0.0001152	1.038	0.005157
SMLT_RS09935	SMLT_RS09935	GO:0042254;GO:0071840;GO:0022613;GO:0009987;GO:0008150;GO:0044085GO:0035639;GO:0003674;GO:0005488;GO:0043167;GO:1901363;GO:1901265;GO:0043168;GO:0000166;GO:0032561;GO:0017076;GO:0005525;GO:0036094;GO:0097367;GO:0097159;GO:0019001;GO:0032555;GO:0032553	BP:ribosome biogenesis;BP:cellular component organization or biogenesis;BP:ribonucleoprotein complex biogenesis;BP:cellular process;BP:biological_process;BP:cellular component biogenesisMF:purine ribonucleoside triphosphate binding;MF:molecular_function;MF:binding;MF:ion binding;MF:heterocyclic compound binding;MF:nucleoside phosphate binding;MF:anion binding;MF:nucleotide binding;MF:guanyl ribon…	K03977	engA, der	------	------	COG1160	S:Function unknown	COG1160(GTPase that plays an essential role in the late steps of ribosome biogenesis (By similarity))	PF01926.27;PF02421.22;PF00009.31;PF14714.10;PF00350.27;PF03193.20;PF04548.20;PF16897.9;PF02492.23;PF05621.15;PF10662.13	MMR_HSR1;FeoB_N;GTP_EFTU;KH_dom-like;Dynamin_N;RsgA_GTPase;AIG1;MMR_HSR1_Xtn;cobW;TniB;PduV-EutP	50S ribosome-binding GTPase;Ferrous iron transport protein B;Elongation factor Tu GTP binding domain;KH-domain-like of EngA bacterial GTPase enzymes, C-terminal;Dynamin family;RsgA GTPase;AIG1 family;C-terminal region of MMR_HSR1 domain;CobW/HypB/UreG, nucleotide-binding domain;Bacterial TniB protein;Ethanolamine utilisation - propanediol utilisation	CYT	1.2683	6.947e-08	1.481	2.739e-07	1.5976	1.87e-05
SMLT_RS00445	SMLT_RS00445	GO:0006650;GO:0046341;GO:0044249;GO:0044255;GO:0045017;GO:0016024;GO:0071704;GO:0006644;GO:0006629;GO:1901576;GO:0009987;GO:0009058;GO:0008150;GO:0008152;GO:0046486;GO:0090407;GO:0008610;GO:0044238;GO:0008654;GO:0044237;GO:0006796;GO:0006793;GO:0019637;GO:0046474GO:0016020;GO:0110165;GO:0005886;GO:0005575GO:0102420;GO:0003674;GO:0008374;GO:0016740;GO:0016746;GO:0016747;GO:0003824;GO:0004366	BP:glycerophospholipid metabolic process;BP:CDP-diacylglycerol metabolic process;BP:cellular biosynthetic process;BP:cellular lipid metabolic process;BP:glycerolipid biosynthetic process;BP:CDP-diacylglycerol biosynthetic process;BP:organic substance metabolic process;BP:phospholipid metabolic process;BP:lipid metabolic process;BP:organic substance biosynthetic process;BP:cellular process;BP:bios…	K00631	plsB	map00564;map00561	Glycerophospholipid metabolism;Glycerolipid metabolism	COG2937	I:Lipid transport and metabolism	COG2937(glycerol3phosphate acyltransferase)	PF19277.3;PF01553.25	GPAT_C;Acyltransferase	Glycerol-3-phosphate acyltransferase C-terminal region;Acyltransferase	CYT	1.309	0.0009359	1.3882	0.0002362	1.6359	0.0002027
SMLT_RS22120	SMLT_RS22120	GO:0043168;GO:0097367;GO:0003674;GO:0030554;GO:0035639;GO:0097159;GO:0000166;GO:0036094;GO:0032553;GO:0032559;GO:1901265;GO:0032555;GO:0017076;GO:0043167;GO:1901363;GO:0005524;GO:0005488	MF:anion binding;MF:carbohydrate derivative binding;MF:molecular_function;MF:adenyl nucleotide binding;MF:purine ribonucleoside triphosphate binding;MF:organic cyclic compound binding;MF:nucleotide binding;MF:small molecule binding;MF:ribonucleotide binding;MF:adenyl ribonucleotide binding;MF:nucleoside phosphate binding;MF:purine ribonucleotide binding;MF:purine nucleotide binding;MF:ion binding…	------	------	------	------	COG4913	S:Function unknown	COG4913(Cytosolic protein)	PF13558.10;PF13555.10	SbcC_Walker_B;AAA_29	SbcC/RAD50-like, Walker B motif;P-loop containing region of AAA domain	CYT	1.4686	2.906e-05	1.3828	4.233e-05	1.4727	6.108e-05
SMLT_RS21640	SMLT_RS21640	GO:0003824;GO:0016740;GO:0003674	MF:catalytic activity;MF:transferase activity;MF:molecular_function	------	------	------	------	COG0463	G:Carbohydrate transport and metabolism	COG0463(Aldose 1epimerase)	PF00535.30	Glycos_transf_2	Glycosyl transferase family 2	CYT	1.2211	3.6e-05	1.4948	0.0001613	1.5935	5.988e-05
SMLT_RS04960	SMLT_RS04960	------	------	K07040	yceD, ylbN	------	------	ENOG410ZJ5F;COG1399	S:Function unknown;	ENOG410ZJ5F(Uncharacterized ACR, COG1399); COG1399(nucleic acidbinding protein)	PF02620.21	YceD	Large ribosomal RNA subunit accumulation protein YceD	CYT	1.051	0.008468	1.5609	8.027e-06	1.6889	7.001e-06
SMLT_RS06420	SMLT_RS06420	GO:0044249;GO:0043170;GO:1901576;GO:0044271;GO:0043603;GO:0043043;GO:0071704;GO:1901566;GO:0043604;GO:0009987;GO:0009058;GO:0009059;GO:0008150;GO:0008152;GO:1901564;GO:0044238;GO:0019538;GO:0034641;GO:0044237;GO:0006807;GO:0006518;GO:0006412GO:0043229;GO:0043228;GO:0043226;GO:0110165;GO:0032991;GO:0005840;GO:0043232;GO:1990904;GO:0005575GO:1901363;GO:0003674;GO:0005488;GO:0003676;GO:0005198;GO:00…	BP:cellular biosynthetic process;BP:macromolecule metabolic process;BP:organic substance biosynthetic process;BP:cellular nitrogen compound biosynthetic process;BP:cellular amide metabolic process;BP:peptide biosynthetic process;BP:organic substance metabolic process;BP:organonitrogen compound biosynthetic process;BP:amide biosynthetic process;BP:cellular process;BP:biosynthetic process;BP:macrom…	K02968	RP-S20, rpsT	map03010	Ribosome	COG0268	J:Translation, ribosomal structure and biogenesis	COG0268(Binds directly to 16S ribosomal RNA (By similarity))	PF01649.22	Ribosomal_S20p	Ribosomal protein S20	CYT	1.3215	0.0001611	1.3872	0.0005948	1.5881	2.558e-05
SMLT_RS10810	SMLT_RS10810	------	------	K03412	cheB	map02030;map02020	Bacterial chemotaxis;Two-component system	COG2201	J:Translation, ribosomal structure and biogenesis	COG2201(however, it seems to stimulate more or less all the activities of the other two initiation factors, IF-2 and IF-3 (By similarity))	PF01339.21;PF00072.28	CheB_methylest;Response_reg	CheB methylesterase;Response regulator receiver domain	CYT	1.3839	1.904e-05	1.5057	7.096e-06	1.4052	5.726e-06
SMLT_RS19695	SMLT_RS19695	GO:0040011;GO:0006935;GO:0042330;GO:0009987;GO:0050794;GO:0065007;GO:0007165;GO:0008150;GO:0050789GO:0016020;GO:0005575;GO:0005886;GO:0110165GO:0038023;GO:0060089;GO:0004888;GO:0003674	BP:locomotion;BP:chemotaxis;BP:taxis;BP:cellular process;BP:regulation of cellular process;BP:biological regulation;BP:signal transduction;BP:biological_process;BP:regulation of biological processCC:membrane;CC:cellular_component;CC:plasma membrane;CC:cellular anatomical entityMF:signaling receptor activity;MF:molecular transducer activity;MF:transmembrane signaling receptor activity;MF:molecular…	K03406	mcp	map02030;map02020	Bacterial chemotaxis;Two-component system	COG0840	O:Posttranslational modification, protein turnover, chaperones	COG0840(Redox regulated molecular chaperone. Protects both thermally unfolding and oxidatively damaged proteins from irreversible aggregation. Plays an important role in the bacterial defense system toward oxidative stress (By similarity))	PF00015.25;PF18575.5;PF00672.29;PF18947.4;PF02743.22	MCPsignal;HAMP_N3;HAMP;HAMP_2;dCache_1	Methyl-accepting chemotaxis protein;HAMP N-terminal domain 3;HAMP domain;HAMP domain;Cache domain	CYT	1.6801	6.287e-06	1.1743	1.593e-05	1.4349	4.597e-07
SMLT_RS15785	SMLT_RS15785	GO:0043169;GO:0051539;GO:0016853;GO:0051536;GO:0043167;GO:0003824;GO:0003674;GO:0005488;GO:0046872;GO:0051540	MF:cation binding;MF:4 iron, 4 sulfur cluster binding;MF:isomerase activity;MF:iron-sulfur cluster binding;MF:ion binding;MF:catalytic activity;MF:molecular_function;MF:binding;MF:metal ion binding;MF:metal cluster binding	K19810	epmB	------	------	COG1509	E:Amino acid transport and metabolism	COG1509(Lysine 2,3-aminomutase YodO family protein)	PF04055.25	Radical_SAM	Radical SAM superfamily	CYT	1.0394	0.002947	1.5647	0.0001361	1.6738	7.183e-05
SMLT_RS10845	SMLT_RS10845	GO:0040011;GO:0006935;GO:0042330;GO:0009987;GO:0050794;GO:0008150;GO:0007165;GO:0065007;GO:0050789	BP:locomotion;BP:chemotaxis;BP:taxis;BP:cellular process;BP:regulation of cellular process;BP:biological_process;BP:signal transduction;BP:biological regulation;BP:regulation of biological process	K03408	cheW	map02030;map02020	Bacterial chemotaxis;Two-component system	COG0835;COG0835	N:Cell motility;T:Signal transduction mechanisms	COG0835(chew protein); COG0835(chew protein)	PF01584.23	CheW	CheW-like domain	CYT	1.4065	3.696e-05	1.2992	2.75e-05	1.5202	7.029e-05
SMLT_RS14720	SMLT_RS14720	GO:0043168;GO:0016787;GO:0016652;GO:0003824;GO:0097367;GO:0097159;GO:1901265;GO:0000166;GO:0036094;GO:0016655;GO:0003674;GO:0016651;GO:0009055;GO:0010181;GO:0005488;GO:0043167;GO:1901363;GO:0032553;GO:0016491	MF:anion binding;MF:hydrolase activity;MF:oxidoreductase activity, acting on NA;MF:catalytic activity;MF:carbohydrate derivative binding;MF:organic cyclic compound binding;MF:nucleoside phosphate binding;MF:nucleotide binding;MF:small molecule binding;MF:oxidoreductase activity, acting on NA;MF:molecular_function;MF:oxidoreductase activity, acting on NA;MF:electron carrier activity;MF:FMN binding…	K01118	acpD, azoR	------	------	COG1182	I:Lipid transport and metabolism	COG1182(Catalyzes the reductive cleavage of azo bond in aromatic azo compounds to the corresponding amines. Requires NADH, but not NADPH, as an electron donor for its activity (By similarity))	PF02525.21;PF03358.19	Flavodoxin_2;FMN_red	Flavodoxin-like fold;NADPH-dependent FMN reductase	CYT	1.3942	2.998e-05	1.2875	2.193e-05	1.5374	1.577e-06
SMLT_RS10900	SMLT_RS10900	GO:0032101;GO:0001539;GO:0048583;GO:0050920;GO:0050789;GO:0042330;GO:0065007;GO:0006935;GO:0009987;GO:0008150;GO:0097588;GO:0040011;GO:0040012;GO:0048870GO:0043228;GO:0005737;GO:0043226;GO:0110165;GO:0009288;GO:0042995;GO:0005575GO:0016791;GO:0042578;GO:0016787;GO:0140096;GO:0016788;GO:0003824;GO:0004721;GO:0003674	BP:regulation of response to external stimulus;BP:cilium or flagellum-dependent cell motility;BP:regulation of response to stimulus;BP:regulation of chemotaxis;BP:regulation of biological process;BP:taxis;BP:biological regulation;BP:chemotaxis;BP:cellular process;BP:biological_process;BP:archaeal or bacterial-type flagellum-dependent cell motility;BP:locomotion;BP:regulation of locomotion;BP:cell…	K03414	cheZ	map02030	Bacterial chemotaxis	COG3143;ENOG4111IQY	T:Signal transduction mechanisms;	COG3143(Plays an important role in bacterial chemotaxis signal transduction pathway by accelerating the dephosphorylation of phosphorylated CheY (CheY-P) (By similarity)); ENOG4111IQY(chemotaxis phosphatase chez)	PF04344.17	CheZ	Chemotaxis phosphatase, CheZ	CYT	1.2935	6.523e-05	1.2522	9.693e-06	1.6726	4.938e-09
SMLT_RS04490	SMLT_RS04490	GO:0022607;GO:0043933;GO:0000027;GO:0071826;GO:0016043;GO:0065003;GO:0022618;GO:0071840;GO:0009987;GO:0008150GO:0005737;GO:0110165;GO:0005575GO:0016787;GO:0003674;GO:0005488;GO:0003676;GO:0000166;GO:1901363;GO:1901265;GO:0000049;GO:0016462;GO:0043167;GO:0032561;GO:0043021;GO:0017076;GO:0043022;GO:0005525;GO:0043168;GO:0035639;GO:0003924;GO:0017111;GO:0036094;GO:0003824;GO:0097216;GO:0016818;GO:00…	BP:cellular component assembly;BP:macromolecular complex subunit organization;BP:ribosomal large subunit assembly;BP:ribonucleoprotein complex subunit organization;BP:cellular component organization;BP:macromolecular complex assembly;BP:ribonucleoprotein complex assembly;BP:cellular component organization or biogenesis;BP:cellular process;BP:biological_processCC:cytoplasm;CC:cellular anatomical e…	K06207	typA, bipA	------	------	COG1217	T:Signal transduction mechanisms	COG1217(gtp-binding protein typa)	PF00009.31;PF21018.1;PF00679.28;PF03144.29	GTP_EFTU;BipA_C;EFG_C;GTP_EFTU_D2	Elongation factor Tu GTP binding domain;TypA/BipA C-terminal domain;Elongation factor G C-terminus;Elongation factor Tu domain 2	CYT	1.2941	3.233e-06	1.5708	7.647e-10	1.3438	4.555e-08
SMLT_RS14990	SMLT_RS14990	GO:0044249;GO:1901576;GO:0044271;GO:0043043;GO:0071704;GO:1901566;GO:0043604;GO:0009987;GO:0009058;GO:0009059;GO:0008150;GO:0008152;GO:1901564;GO:0044238;GO:0019538;GO:0034641;GO:0044237;GO:0043170;GO:0006807;GO:0043603;GO:0006518;GO:0006412GO:0043229;GO:0043228;GO:0043226;GO:0110165;GO:0032991;GO:0005840;GO:0043232;GO:1990904;GO:0005575GO:1901363;GO:0003674;GO:0005488;GO:0003676;GO:0019843;GO:00…	BP:cellular biosynthetic process;BP:organic substance biosynthetic process;BP:cellular nitrogen compound biosynthetic process;BP:peptide biosynthetic process;BP:organic substance metabolic process;BP:organonitrogen compound biosynthetic process;BP:amide biosynthetic process;BP:cellular process;BP:biosynthetic process;BP:macromolecule biosynthetic process;BP:biological_process;BP:metabolic process…	K02939	RP-L9, MRPL9, rplI	map03010	Ribosome	COG0359	J:Translation, ribosomal structure and biogenesis	COG0359(Binds to the 23S rRNA (By similarity))	PF03948.18;PF01281.23	Ribosomal_L9_C;Ribosomal_L9_N	Ribosomal protein L9, C-terminal domain;Ribosomal protein L9, N-terminal domain	CYT	1.3234	2.275e-06	1.4219	1.427e-06	1.4596	1.917e-07
SMLT_RS11075	SMLT_RS11075	GO:0043228;GO:0005575;GO:0005576;GO:0009288;GO:0042995;GO:0043226;GO:0110165GO:0005198;GO:0003674	CC:non-membrane-bounded organelle;CC:cellular_component;CC:extracellular region;CC:bacterial-type flagellum;CC:cell projection;CC:organelle;CC:cellular anatomical entityMF:structural molecule activity;MF:molecular_function	K02406	fliC, hag	map02040;map02020;map05134;map04621;map05131;map05132;map04626	Flagellar assembly;Two-component system;Legionellosis;NOD-like receptor signaling pathway;Shigellosis;Salmonella infection;Plant-pathogen interaction	COG1344	N:Cell motility	COG1344(Flagellin)	PF00669.24;PF00700.25	Flagellin_N;Flagellin_C	Bacterial flagellin N-terminal helical region;Bacterial flagellin C-terminal helical region	CYT	1.6468	2.087e-07	1.2289	1.548e-06	1.3169	0.0001221
SMLT_RS06540	SMLT_RS06540	GO:0009060;GO:0006091;GO:0009987;GO:0045333;GO:0008152;GO:0015980;GO:0044237;GO:0008150GO:0005575;GO:0110165;GO:0070469GO:0015453;GO:0003674;GO:0005488;GO:1901363;GO:0016491;GO:0015318;GO:0015399;GO:0016682;GO:0022804;GO:0004129;GO:0020037;GO:0005215;GO:0008324;GO:0003824;GO:0009055;GO:0022890;GO:0046906;GO:0097159;GO:0009486;GO:0015075;GO:0022857;GO:0022853;GO:0016675;GO:0016679;GO:0015078	BP:aerobic respiration;BP:generation of precursor metabolites and energy;BP:cellular process;BP:cellular respiration;BP:metabolic process;BP:energy derivation by oxidation of organic compounds;BP:cellular metabolic process;BP:biological_processCC:cellular_component;CC:cellular anatomical entity;CC:respiratory chainMF:oxidoreduction-driven active transmembrane transporter activity;MF:molecular_fun…	K02298	cyoB	map00190	Oxidative phosphorylation	COG0843	S:Function unknown	COG0843(decarboxylase)	PF00115.24	COX1	Cytochrome C and Quinol oxidase polypeptide I	CYT	1.3039	0.004613	1.5173	0.0008258	1.3697	0.003154
SMLT_RS22270	SMLT_RS22270	GO:0008150;GO:0008152;GO:0032259GO:0003676;GO:0008757;GO:0003824;GO:0016740;GO:0016741;GO:0003674;GO:0003723;GO:0097159;GO:0008168;GO:1901363;GO:0005488	BP:biological_process;BP:metabolic process;BP:methylationMF:nucleic acid binding;MF:S-adenosylmethionine-dependent methyltransferase activity;MF:catalytic activity;MF:transferase activity;MF:transferase activity, transferring one-carbon groups;MF:molecular_function;MF:RNA binding;MF:organic cyclic compound binding;MF:methyltransferase activity;MF:heterocyclic compound binding;MF:binding	K06969	rlmI	------	------	COG1092	S:Function unknown	COG1092(23S rRNA (guanine(2445)-N(2))-methyltransferase activity)	PF10672.13;PF17785.5;PF13847.10;PF01728.23;PF03602.19;PF13649.10;PF06325.17;PF13489.10;PF08241.16	Methyltrans_SAM;PUA_3;Methyltransf_31;FtsJ;Cons_hypoth95;Methyltransf_25;PrmA;Methyltransf_23;Methyltransf_11	S-adenosylmethionine-dependent methyltransferase;PUA-like domain;Methyltransferase domain;FtsJ-like methyltransferase;Conserved hypothetical protein 95;Methyltransferase domain;Ribosomal protein L11 methyltransferase;Methyltransferase domain;Methyltransferase domain	CYT	1.3596	4.256e-06	1.53	1.239e-05	1.2965	2.867e-05
SMLT_RS02140	SMLT_RS02140	GO:0016879;GO:0003824;GO:0016740;GO:0003674;GO:0016884;GO:0016874	MF:ligase activity, forming carbon-nitrogen bonds;MF:catalytic activity;MF:transferase activity;MF:molecular_function;MF:carbon-nitrogen ligase activity, with glutamine as amido-N-donor;MF:ligase activity	K09117	K09117	------	------	COG1610	S:Function unknown	COG1610(gatB Yqey)	PF09424.14	YqeY	Yqey-like protein	CYT	1.283	2.714e-05	1.4892	1.598e-06	1.4098	4.731e-05
SMLT_RS09755	SMLT_RS09755	GO:0005829;GO:0005575;GO:0110165GO:0097159;GO:0003674;GO:0005488;GO:0003676;GO:0003677;GO:1901363	CC:cytosol;CC:cellular_component;CC:cellular anatomical entityMF:organic cyclic compound binding;MF:molecular_function;MF:binding;MF:nucleic acid binding;MF:DNA binding;MF:heterocyclic compound binding	K03704	cspA	------	------	COG1278	O:Posttranslational modification, protein turnover, chaperones	COG1278(May play a role in the repair of endogenous alkylation damage (By similarity))	PF00313.26	CSD	'Cold-shock' DNA-binding domain	CYT	1.111	5.528e-05	1.4154	2.959e-05	1.6517	2.473e-05
SMLT_RS06610	SMLT_RS06610	GO:0005737;GO:0005575;GO:0110165GO:0140098;GO:0003824;GO:0008757;GO:0016423;GO:0008173;GO:0016740;GO:0016741;GO:0003674;GO:0008175;GO:0008168;GO:0140101;GO:0052906;GO:0009019	CC:cytoplasm;CC:cellular_component;CC:cellular anatomical entityMF:catalytic activity, acting on RNA;MF:catalytic activity;MF:S-adenosylmethionine-dependent methyltransferase activity;MF:tRN;MF:RNA methyltransferase activity;MF:transferase activity;MF:transferase activity, transferring one-carbon groups;MF:molecular_function;MF:tRNA methyltransferase activity;MF:methyltransferase activity;MF:cata…	K00554	trmD	------	------	COG0336	J:Translation, ribosomal structure and biogenesis	COG0336(Specifically methylates guanosine-37 in various tRNAs (By similarity))	PF01746.25	tRNA_m1G_MT	tRNA	CYT	1.0357	0.002578	1.4273	0.0001791	1.7043	0.0001213
SMLT_RS04400	SMLT_RS04400	GO:0044249;GO:0043170;GO:1901576;GO:0044271;GO:0043603;GO:0043043;GO:0071704;GO:1901566;GO:0043604;GO:0009987;GO:0009058;GO:0009059;GO:0008150;GO:0008152;GO:1901564;GO:0044238;GO:0019538;GO:0034641;GO:0044237;GO:0006807;GO:0006518;GO:0006412GO:0043229;GO:0043228;GO:0043226;GO:0110165;GO:0032991;GO:0005840;GO:0043232;GO:1990904;GO:0005575GO:1901363;GO:0003674;GO:0005488;GO:0003676;GO:0005198;GO:00…	BP:cellular biosynthetic process;BP:macromolecule metabolic process;BP:organic substance biosynthetic process;BP:cellular nitrogen compound biosynthetic process;BP:cellular amide metabolic process;BP:peptide biosynthetic process;BP:organic substance metabolic process;BP:organonitrogen compound biosynthetic process;BP:amide biosynthetic process;BP:cellular process;BP:biosynthetic process;BP:macrom…	K02994	RP-S8, rpsH	map03010	Ribosome	COG0096	J:Translation, ribosomal structure and biogenesis	COG0096(One of the primary rRNA binding proteins, it binds directly to 16S rRNA central domain where it helps coordinate assembly of the platform of the 30S subunit (By similarity))	PF00410.23	Ribosomal_S8	Ribosomal protein S8	CYT	1.2115	4.046e-06	1.4567	1.076e-08	1.4914	2.477e-05
SMLT_RS16715	SMLT_RS16715	GO:0005488;GO:0097367;GO:0043168;GO:0030554;GO:0035639;GO:0097159;GO:0044183;GO:0000166;GO:0036094;GO:0032553;GO:0003674;GO:1901265;GO:0017076;GO:0032555;GO:0032559;GO:0043167;GO:1901363;GO:0005524	MF:binding;MF:carbohydrate derivative binding;MF:anion binding;MF:adenyl nucleotide binding;MF:purine ribonucleoside triphosphate binding;MF:organic cyclic compound binding;MF:protein binding involved in protein folding;MF:nucleotide binding;MF:small molecule binding;MF:ribonucleotide binding;MF:molecular_function;MF:nucleoside phosphate binding;MF:purine nucleotide binding;MF:purine ribonucleoti…	K04046	yegD	------	------	COG0443	O:Posttranslational modification, protein turnover, chaperones	COG0443(Heat shock protein)	PF00012.24;PF06723.17	HSP70;MreB_Mbl	Hsp70 protein;MreB/Mbl protein	CYT	1.2465	0.0001042	1.7229	2.731e-05	1.1893	6.968e-07
SMLT_RS20650	SMLT_RS20650	GO:0006857;GO:0042886;GO:0006810;GO:0071705;GO:0015833;GO:0008150;GO:0071702;GO:0051234;GO:0051179GO:0005575;GO:0016020;GO:0005886;GO:0110165GO:0016787;GO:0042887;GO:0005215;GO:0022857;GO:0003824;GO:0003674;GO:1904680	BP:oligopeptide transport;BP:amide transport;BP:transport;BP:nitrogen compound transport;BP:peptide transport;BP:biological_process;BP:organic substance transport;BP:establishment of localization;BP:localizationCC:cellular_component;CC:membrane;CC:plasma membrane;CC:cellular anatomical entityMF:hydrolase activity;MF:amide transmembrane transporter activity;MF:transporter activity;MF:transmembrane…	K03305	TC.POT	------	------	COG3104	E:Amino acid transport and metabolism	COG3104(transporter)	PF00854.25;PF07690.20	PTR2;MFS_1	POT family;Major Facilitator Superfamily	CYT	1.412	0.001112	1.1387	0.005283	1.606	0.0005363
SMLT_RS17240	SMLT_RS17240	GO:0097159;GO:0003674;GO:0005488;GO:0003676;GO:0003677;GO:1901363	MF:organic cyclic compound binding;MF:molecular_function;MF:binding;MF:nucleic acid binding;MF:DNA binding;MF:heterocyclic compound binding	------	------	------	------	------	------		PF05406.19	WGR	WGR domain	CYT	1.1756	0.0005659	1.6501	0.0005961	1.2964	0.004399
SMLT_RS04305	SMLT_RS04305	GO:0044249;GO:1901576;GO:0043603;GO:0043043;GO:0071704;GO:1901566;GO:0043604;GO:0009987;GO:0009058;GO:0009059;GO:0008150;GO:0008152;GO:0044271;GO:0044238;GO:1901564;GO:0019538;GO:0034641;GO:0044237;GO:0043170;GO:0006807;GO:0006518;GO:0006412GO:0015935;GO:0043229;GO:0043228;GO:0043226;GO:0032991;GO:0110165;GO:0044391;GO:0005840;GO:0043232;GO:1990904;GO:0005575GO:1901363;GO:0003674;GO:0005488;GO:00…	BP:cellular biosynthetic process;BP:organic substance biosynthetic process;BP:cellular amide metabolic process;BP:peptide biosynthetic process;BP:organic substance metabolic process;BP:organonitrogen compound biosynthetic process;BP:amide biosynthetic process;BP:cellular process;BP:biosynthetic process;BP:macromolecule biosynthetic process;BP:biological_process;BP:metabolic process;BP:cellular ni…	K02950	RP-S12, MRPS12, rpsL	map03010	Ribosome	COG0048	J:Translation, ribosomal structure and biogenesis	COG0048(Interacts with and stabilizes bases of the 16S rRNA that are involved in tRNA selection in the A site and with the mRNA backbone. Located at the interface of the 30S and 50S subunits, it traverses the body of the 30S subunit contacting proteins on the other side and probably holding the rRNA structure together. The combined cluster of proteins S8, S12 and S17 appears to hold together the …	PF00164.29	Ribosom_S12_S23	Ribosomal protein S12/S23	CYT	1.1896	8.36e-05	1.3582	6.331e-05	1.5592	0.0001206
SMLT_RS20530	SMLT_RS20530	GO:0019752;GO:0006807;GO:0044281;GO:0009064;GO:0006520;GO:0006541;GO:0071704;GO:1901605;GO:0009987;GO:0008150;GO:0008152;GO:0043436;GO:0044238;GO:1901564;GO:0006082;GO:0044237GO:0003674;GO:0016829;GO:0016740;GO:0004049;GO:0003824;GO:0016830;GO:0016833	BP:carboxylic acid metabolic process;BP:nitrogen compound metabolic process;BP:small molecule metabolic process;BP:glutamine family amino acid metabolic process;BP:cellular amino acid metabolic process;BP:glutamine metabolic process;BP:organic substance metabolic process;BP:alpha-amino acid metabolic process;BP:cellular process;BP:biological_process;BP:metabolic process;BP:oxoacid metabolic proce…	K01658	trpG	map02024;map02025;map00400;map00405	Quorum sensing;Biofilm formation - Pseudomonas aeruginosa;Phenylalanine, tyrosine and tryptophan biosynthesis;Phenazine biosynthesis	COG0512	E:Amino acid transport and metabolism	COG0512(anthranilate synthase)	PF00117.32;PF07722.17	GATase;Peptidase_C26	Glutamine amidotransferase class-I;Peptidase C26	CYT	1.1632	0.0008392	1.5579	8.185e-05	1.3689	0.002575
SMLT_RS09815	SMLT_RS09815	GO:0016020;GO:0005575;GO:0110165GO:0005215;GO:0022857;GO:0003674	CC:membrane;CC:cellular_component;CC:cellular anatomical entityMF:transporter activity;MF:transmembrane transporter activity;MF:molecular_function	K03296	TC.HAE1	------	------	COG0841	S:Function unknown	COG0841(-)	PF00873.23;PF02355.20	ACR_tran;SecD_SecF	AcrB/AcrD/AcrF family;Protein export membrane protein	CYT	1.1175	0.0004542	1.563	3.499e-05	1.4016	0.001515
SMLT_RS03870	SMLT_RS03870	GO:0044249;GO:0006807;GO:0042157;GO:0042158;GO:1901576;GO:0071704;GO:0009987;GO:0009058;GO:0009059;GO:0008150;GO:0008152;GO:0044238;GO:1901564;GO:1901566;GO:0019538;GO:0044237;GO:0043170GO:0016020;GO:0110165;GO:0005886;GO:0005575GO:0008961;GO:0003674;GO:0016740;GO:0140096;GO:0003824;GO:0016757	BP:cellular biosynthetic process;BP:nitrogen compound metabolic process;BP:lipoprotein metabolic process;BP:lipoprotein biosynthetic process;BP:organic substance biosynthetic process;BP:organic substance metabolic process;BP:cellular process;BP:biosynthetic process;BP:macromolecule biosynthetic process;BP:biological_process;BP:metabolic process;BP:primary metabolic process;BP:organonitrogen compo…	K13292	lgt, umpA	------	------	COG0682	M:Cell wall/membrane/envelope biogenesis	COG0682(Transfers the N-acyl diglyceride group on what will become the N-terminal cysteine of membrane lipoproteins (By similarity))	PF01790.22	LGT	Prolipoprotein diacylglyceryl transferase	CYT	1.2099	0.0002464	1.4262	0.0006275	1.4308	0.0003284
SMLT_RS09665	SMLT_RS09665	GO:0016020;GO:0110165;GO:0005575GO:0035639;GO:0003674;GO:0005488;GO:0016887;GO:0043167;GO:1901363;GO:1901265;GO:0043168;GO:0042626;GO:0000166;GO:0015399;GO:0017076;GO:0005524;GO:0016787;GO:0005215;GO:0140359;GO:0017111;GO:0036094;GO:0003824;GO:0016818;GO:0030554;GO:0097367;GO:0097159;GO:0016817;GO:0016462;GO:0022857;GO:0032559;GO:0022804;GO:0032555;GO:0032553	CC:membrane;CC:cellular anatomical entity;CC:cellular_componentMF:purine ribonucleoside triphosphate binding;MF:molecular_function;MF:binding;MF:ATPase activity;MF:ion binding;MF:heterocyclic compound binding;MF:nucleoside phosphate binding;MF:anion binding;MF:ATPase activity, coupled to transmembrane movement of substances;MF:nucleotide binding;MF:primary active transmembrane transporter activit…	K06147	ABCB-BAC	------	------	COG1132	C:Energy production and conversion	COG1132(nitrite reductase (nad(p)h) small subunit)	PF00664.27;PF00005.31;PF02463.23	ABC_membrane;ABC_tran;SMC_N	ABC transporter transmembrane region;ABC transporter;RecF/RecN/SMC N terminal domain	CYT	1.3485	0.001076	1.143	0.001366	1.5491	8.808e-05
SMLT_RS03230	SMLT_RS03230	GO:0009987;GO:0006810;GO:0051179;GO:0008150;GO:0051234;GO:0055085GO:0043190;GO:1902495;GO:0098797;GO:1990351;GO:0098533;GO:0098796;GO:0005575;GO:0032991	BP:cellular process;BP:transport;BP:localization;BP:biological_process;BP:establishment of localization;BP:transmembrane transportCC:ATP-binding cassett;CC:transmembrane transporter complex;CC:plasma membrane protein complex;CC:transporter complex;CC:ATPase dependent transmembrane transport complex;CC:membrane protein complex;CC:cellular_component;CC:macromolecular complex	K11720	lptG	map02010	ABC transporters	COG0795	S:Function unknown	COG0795(Permease yjgp yjgq family)	PF03739.18	LptF_LptG	Lipopolysaccharide export system permease LptF/LptG	CYT	1.2686	0.0007565	1.2819	0.001493	1.4834	0.002259
SMLT_RS09820	SMLT_RS09820	GO:0005575;GO:0016020;GO:0110165	CC:cellular_component;CC:membrane;CC:cellular anatomical entity	------	------	------	------	COG1916	S:Function unknown	COG1916(traB family)	PF01963.21	TraB_PrgY_gumN	TraB/PrgY/gumN family	CYT	1.1948	0.0001109	1.2778	4.781e-05	1.5239	1.312e-05
SMLT_RS14320	SMLT_RS14320	GO:0005575;GO:0016020;GO:0110165	CC:cellular_component;CC:membrane;CC:cellular anatomical entity	K03203	virB8, lvhB8	map03070	Bacterial secretion system	COG3736	U:Intracellular trafficking, secretion, and vesicular transport	COG3736(Type IV secretion system protein VirB8)	PF04335.17	VirB8	VirB8 protein	PLA	1.0072	0.0001483	1.7021	2.479e-05	1.2563	0.0001988
SMLT_RS16750	SMLT_RS16750	------	------	------	------	------	------	COG0668	S:Function unknown	COG0668(-)	PF00924.22	MS_channel_2nd	Mechanosensitive ion channel, beta-domain	CYT	1.2477	0.001997	1.3722	0.0002175	1.3402	0.0006522
SMLT_RS14435	SMLT_RS14435	GO:0003676;GO:0035639;GO:0003674;GO:0005488;GO:0016887;GO:0003677;GO:0003678;GO:0043167;GO:1901363;GO:1901265;GO:0043168;GO:0000166;GO:0017076;GO:0005524;GO:0016787;GO:0017111;GO:0140097;GO:0036094;GO:0003824;GO:0004386;GO:0008094;GO:0016818;GO:0030554;GO:0097367;GO:0097159;GO:0016817;GO:0016462;GO:0032559;GO:0032555;GO:0032553	MF:nucleic acid binding;MF:purine ribonucleoside triphosphate binding;MF:molecular_function;MF:binding;MF:ATPase activity;MF:DNA binding;MF:DNA helicase activity;MF:ion binding;MF:heterocyclic compound binding;MF:nucleoside phosphate binding;MF:anion binding;MF:nucleotide binding;MF:purine nucleotide binding;MF:ATP binding;MF:hydrolase activity;MF:nucleoside-triphosphatase activity;MF:catalytic a…	K03658	helD	------	------	COG0210	E:Amino acid transport and metabolism	COG0210(Catalyzes the ATP-dependent phosphorylation of L- homoserine to L-homoserine phosphate (By similarity))	PF00580.25;PF13361.10;PF13245.10;PF12462.12;PF13538.10;PF13604.10	UvrD-helicase;UvrD_C;AAA_19;Helicase_IV_N;UvrD_C_2;AAA_30	UvrD/REP helicase N-terminal domain;UvrD-like helicase C-terminal domain;AAA domain;DNA helicase IV / RNA helicase N terminal;UvrD-like helicase C-terminal domain;AAA domain	CYT	1.1092	0.0001145	1.2895	8.177e-05	1.543	0.000199
SMLT_RS20215	SMLT_RS20215	GO:0080090;GO:0019222;GO:0031326;GO:0031323;GO:0050789;GO:0060255;GO:0065007;GO:0010468;GO:0019219;GO:0009889;GO:0050794;GO:0008150;GO:0051171;GO:2001141;GO:0051252;GO:0006355;GO:0010556GO:0003674;GO:0005488;GO:0003676;GO:0003677;GO:0043565;GO:1901363;GO:0097159	BP:regulation of primary metabolic process;BP:regulation of metabolic process;BP:regulation of cellular biosynthetic process;BP:regulation of cellular metabolic process;BP:regulation of biological process;BP:regulation of macromolecule metabolic process;BP:biological regulation;BP:regulation of gene expression;BP:regulation of nucleobase-containing compound metabolic process;BP:regulation of bios…	K03557	fis	map05111	Biofilm formation - Vibrio cholerae	COG2901	K:Transcription	COG2901(Activates ribosomal RNA transcription. Plays a direct role in upstream activation of rRNA promoters (By similarity))	PF02954.23	HTH_8	Bacterial regulatory protein, Fis family	CYT	1.1134	9.675e-06	1.3836	1.163e-06	1.4267	5.611e-05
SMLT_RS05000	SMLT_RS05000	GO:1901576;GO:0071704;GO:0009987;GO:0044237;GO:0044249;GO:0009058;GO:0008150;GO:0008152	BP:organic substance biosynthetic process;BP:organic substance metabolic process;BP:cellular process;BP:cellular metabolic process;BP:cellular biosynthetic process;BP:biosynthetic process;BP:biological_process;BP:metabolic process	K25578	pabB	map00790	Folate biosynthesis	COG0147	S:Function unknown	COG0147(-)	PF00425.22;PF04715.17	Chorismate_bind;Anth_synt_I_N	chorismate binding enzyme;Anthranilate synthase component I, N terminal region	CYT	1.2859	2.747e-05	1.3536	2.66e-05	1.2779	2.929e-05
SMLT_RS07225	SMLT_RS07225	GO:0005737;GO:0005575;GO:0110165GO:0090079;GO:0045182;GO:0097159;GO:0008135;GO:0003674;GO:0005488;GO:0003676;GO:0003746;GO:1901363	CC:cytoplasm;CC:cellular_component;CC:cellular anatomical entityMF:translation regulator activity, nucleic acid binding;MF:translation regulator activity;MF:organic cyclic compound binding;MF:translation factor activity, RNA binding;MF:molecular_function;MF:binding;MF:nucleic acid binding;MF:translation elongation factor activity;MF:heterocyclic compound binding	K02357	tsf, TSFM	------	------	COG0264	J:Translation, ribosomal structure and biogenesis	COG0264(Associates with the EF-Tu.GDP complex and induces the exchange of GDP to GTP. It remains bound to the aminoacyl-tRNA.EF- Tu.GTP complex up to the GTP hydrolysis stage on the ribosome (By similarity))	PF00889.23	EF_TS	Elongation factor TS	CYT	1.2336	1.383e-05	1.3552	5.836e-06	1.3252	2.038e-05
SMLT_RS09715	SMLT_RS09715	GO:0008104;GO:0043952;GO:0051234;GO:0071806;GO:0070727;GO:0006886;GO:0051179;GO:0071705;GO:0065002;GO:0006810;GO:0071702;GO:0033036;GO:0009987;GO:0045184;GO:0008150;GO:0051649;GO:0006605;GO:0055085;GO:0051641;GO:0046907;GO:0015031GO:0005886;GO:0016020;GO:0005575;GO:0110165GO:0015399;GO:0003674;GO:0042626;GO:0022884;GO:0022804;GO:0140318;GO:0015450;GO:0005215;GO:0008320;GO:0022857	BP:protein localization;BP:protein transport by the Sec complex;BP:establishment of localization;BP:protein transmembrane transport;BP:cellular macromolecule localization;BP:intracellular protein transport;BP:localization;BP:nitrogen compound transport;BP:intracellular protein transmembrane transport;BP:transport;BP:organic substance transport;BP:macromolecule localization;BP:cellular process;BP:…	K03072	secD	map03070;map03060	Bacterial secretion system;Protein export	COG0342	U:Intracellular trafficking, secretion, and vesicular transport	COG0342(Part of the Sec protein translocase complex. Interacts with the SecYEG preprotein conducting channel. SecDF uses the proton motive force (PMF) to complete protein translocation after the ATP-dependent function of SecA (By similarity))	PF13721.10;PF21760.1;PF02355.20;PF00873.23;PF07549.18;PF03176.19	SecD-TM1;SecD_1st;SecD_SecF;ACR_tran;Sec_GG;MMPL	SecD export protein N-terminal TM region;Protein translocase subunit SecDF, P1 domain, N-terminal;Protein export membrane protein;AcrB/AcrD/AcrF family;SecD/SecF GG Motif;MMPL family	CYT	1.1987	0.0001795	1.3149	0.0002924	1.3875	9.581e-05
SMLT_RS00975	SMLT_RS00975	GO:0043168;GO:0097367;GO:0030554;GO:0035639;GO:0097159;GO:0032553;GO:0000166;GO:0036094;GO:0003824;GO:0003674;GO:1901265;GO:0017076;GO:0032555;GO:0032559;GO:0043167;GO:0016874;GO:1901363;GO:0005524;GO:0005488	MF:anion binding;MF:carbohydrate derivative binding;MF:adenyl nucleotide binding;MF:purine ribonucleoside triphosphate binding;MF:organic cyclic compound binding;MF:ribonucleotide binding;MF:nucleotide binding;MF:small molecule binding;MF:catalytic activity;MF:molecular_function;MF:nucleoside phosphate binding;MF:purine nucleotide binding;MF:purine ribonucleotide binding;MF:adenyl ribonucleotide …	K22319	oleC	------	------	COG0318	S:Function unknown	COG0318(2OG-Fe(II) oxygenase)	PF00501.32	AMP-binding	AMP-binding enzyme	CYT	1.276	1.738e-05	1.2776	5.628e-06	1.3307	1.042e-05
SMLT_RS08300	SMLT_RS08300	GO:0005575;GO:0016020;GO:0110165	CC:cellular_component;CC:membrane;CC:cellular anatomical entity	------	------	------	------	COG1238	S:Function unknown	COG1238(Membrane)	PF09335.15	SNARE_assoc	SNARE associated Golgi protein	CYT	1.026	0.0006317	1.2353	2.228e-05	1.6223	0.0009479
SMLT_RS04335	SMLT_RS04335	GO:0044249;GO:0034641;GO:0006807;GO:1901576;GO:0043043;GO:0071704;GO:0043604;GO:0009987;GO:0009058;GO:0009059;GO:0008150;GO:0008152;GO:0044271;GO:0044238;GO:1901564;GO:0043603;GO:1901566;GO:0019538;GO:0044237;GO:0043170;GO:0006518;GO:0006412GO:0043232;GO:0043226;GO:0032991;GO:0110165;GO:0005840;GO:1990904;GO:0043229;GO:0005575;GO:0043228GO:1901363;GO:0003674;GO:0005488;GO:0003676;GO:0019843;GO:00…	BP:cellular biosynthetic process;BP:cellular nitrogen compound metabolic process;BP:nitrogen compound metabolic process;BP:organic substance biosynthetic process;BP:peptide biosynthetic process;BP:organic substance metabolic process;BP:amide biosynthetic process;BP:cellular process;BP:biosynthetic process;BP:macromolecule biosynthetic process;BP:biological_process;BP:metabolic process;BP:cellular…	K02926	RP-L4, MRPL4, rplD	map03010	Ribosome	COG0088	J:Translation, ribosomal structure and biogenesis	COG0088(One of the primary rRNA binding proteins, this protein initially binds near the 5'-end of the 23S rRNA. It is important during the early stages of 50S assembly. It makes multiple contacts with different domains of the 23S rRNA in the assembled 50S subunit and ribosome (By similarity))	PF00573.26	Ribosomal_L4	Ribosomal protein L4/L1 family	CYT	1.2371	5.38e-06	1.3583	4.234e-08	1.2715	1.046e-05
SMLT_RS10825	SMLT_RS10825	GO:0040011;GO:0009987;GO:0006935;GO:0042330;GO:0050794;GO:0065007;GO:0007165;GO:0008150;GO:0050789GO:0016020;GO:0005575;GO:0005886;GO:0110165GO:0038023;GO:0060089;GO:0004888;GO:0003674	BP:locomotion;BP:cellular process;BP:chemotaxis;BP:taxis;BP:regulation of cellular process;BP:biological regulation;BP:signal transduction;BP:biological_process;BP:regulation of biological processCC:membrane;CC:cellular_component;CC:plasma membrane;CC:cellular anatomical entityMF:signaling receptor activity;MF:molecular transducer activity;MF:transmembrane signaling receptor activity;MF:molecular…	K03406	mcp	map02030;map02020	Bacterial chemotaxis;Two-component system	COG0840	S:Function unknown	COG0840(Methyl-accepting chemotaxis)	PF00015.25;PF17200.8;PF08269.15;PF18575.5;PF18947.4;PF00672.29;PF17201.8	MCPsignal;sCache_2;dCache_2;HAMP_N3;HAMP_2;HAMP;Cache_3-Cache_2	Methyl-accepting chemotaxis protein;Single Cache domain 2;Cache domain;HAMP N-terminal domain 3;HAMP domain;HAMP domain;Cache 3/Cache 2 fusion domain	CYT	1.5949	4.548e-07	1.1039	2.32e-06	1.1522	2.412e-05
SMLT_RS04330	SMLT_RS04330	GO:0044249;GO:1901576;GO:0044271;GO:0043043;GO:0071704;GO:1901566;GO:0043604;GO:0009987;GO:0009058;GO:0009059;GO:0008150;GO:0008152;GO:1901564;GO:0044238;GO:0019538;GO:0034641;GO:0044237;GO:0043170;GO:0006807;GO:0043603;GO:0006518;GO:0006412GO:0043229;GO:0043228;GO:0043226;GO:0110165;GO:0032991;GO:0005840;GO:0043232;GO:1990904;GO:0005575GO:1901363;GO:0003674;GO:0005488;GO:0003676;GO:0019843;GO:00…	BP:cellular biosynthetic process;BP:organic substance biosynthetic process;BP:cellular nitrogen compound biosynthetic process;BP:peptide biosynthetic process;BP:organic substance metabolic process;BP:organonitrogen compound biosynthetic process;BP:amide biosynthetic process;BP:cellular process;BP:biosynthetic process;BP:macromolecule biosynthetic process;BP:biological_process;BP:metabolic process…	K02906	RP-L3, MRPL3, rplC	map03010	Ribosome	COG0087	J:Translation, ribosomal structure and biogenesis	COG0087(One of the primary rRNA binding proteins, it binds directly near the 3'-end of the 23S rRNA, where it nucleates assembly of the 50S subunit (By similarity))	PF00297.26	Ribosomal_L3	Ribosomal protein L3	CYT	1.1733	6.806e-05	1.3172	5.444e-08	1.3398	5.29e-06
SMLT_RS13535	SMLT_RS13535	GO:0006810;GO:0071705;GO:0008150;GO:0051234;GO:0051179GO:0005575;GO:0016020;GO:0005886;GO:0110165GO:0005215;GO:0022857;GO:0003674	BP:transport;BP:nitrogen compound transport;BP:biological_process;BP:establishment of localization;BP:localizationCC:cellular_component;CC:membrane;CC:plasma membrane;CC:cellular anatomical entityMF:transporter activity;MF:transmembrane transporter activity;MF:molecular_function	K02168	betT, betS	------	------	COG1292	P:Inorganic ion transport and metabolism	COG1292(Transporter)	PF02028.21	BCCT	BCCT, betaine/carnitine/choline family transporter	CYT	1.0461	0.001684	1.3283	0.0006047	1.4464	0.001527
SMLT_RS16995	SMLT_RS16995	GO:0016020;GO:0005575;GO:0005886;GO:0110165GO:0003824;GO:0016740;GO:0003674;GO:0016757	CC:membrane;CC:cellular_component;CC:plasma membrane;CC:cellular anatomical entityMF:catalytic activity;MF:transferase activity;MF:molecular_function;MF:transferase activity, transferring glycosyl groups	------	------	------	------	COG1807	O:Posttranslational modification, protein turnover, chaperones	COG1807(Required to facilitate the formation of correct disulfide bonds in some periplasmic proteins and for the assembly of the periplasmic c-type cytochromes. Acts by transferring electrons from cytoplasmic thioredoxin to the periplasm. This transfer involves a cascade of disulfide bond formation and reduction steps (By similarity))	PF13231.10	PMT_2	Dolichyl-phosphate-mannose-protein mannosyltransferase	CYT	1.2346	0.001829	1.4463	6.15e-05	1.1371	0.009236
SMLT_RS16365	SMLT_RS16365	GO:0009451;GO:0090304;GO:0034641;GO:0006807;GO:0034660;GO:1901360;GO:0006139;GO:0071704;GO:0006400;GO:0008033;GO:0006725;GO:0009987;GO:0043412;GO:0008150;GO:0008152;GO:0046483;GO:0016070;GO:0044238;GO:0044237;GO:0043170;GO:0006399;GO:0034470;GO:0006396GO:0043226;GO:0005737;GO:0110165;GO:0043232;GO:0005840;GO:0043229;GO:0005575;GO:0043228GO:0003674;GO:0005488;GO:0016782;GO:0043167;GO:0051540;GO:00…	BP:RNA modification;BP:nucleic acid metabolic process;BP:cellular nitrogen compound metabolic process;BP:nitrogen compound metabolic process;BP:ncRNA metabolic process;BP:organic cyclic compound metabolic process;BP:nucleobase-containing compound metabolic process;BP:organic substance metabolic process;BP:tRNA modification;BP:tRNA processing;BP:cellular aromatic compound metabolic process;BP:cell…	K14441	rimO	------	------	COG0621	J:Translation, ribosomal structure and biogenesis	COG0621(Catalyzes the methylthiolation of N6- (dimethylallyl)adenosine (i(6)A), leading to the formation of 2- methylthio-N6-(dimethylallyl)adenosine (ms(2)i(6)A) at position 37 in tRNAs that read codons beginning with uridine (By similarity))	PF04055.25;PF00919.24;PF18693.5	Radical_SAM;UPF0004;TRAM_2	Radical SAM superfamily;Uncharacterized protein family UPF0004;TRAM domain	CYT	1.0645	1.942e-05	1.3547	1.253e-06	1.3974	5.182e-07
SMLT_RS08720	SMLT_RS08720	GO:0090304;GO:0034641;GO:0006807;GO:1901360;GO:0006139;GO:0051716;GO:0071704;GO:0006284;GO:0006281;GO:0009987;GO:0006725;GO:0006974;GO:0006950;GO:0008150;GO:0008152;GO:0046483;GO:0044238;GO:0050896;GO:0044237;GO:0043170;GO:0033554;GO:0006259GO:0016799;GO:0016798;GO:0003674;GO:0005488;GO:0003676;GO:0003677;GO:1901363;GO:0051540;GO:0000701;GO:0000700;GO:0043167;GO:0043169;GO:0046872;GO:0016787;GO:0…	BP:nucleic acid metabolic process;BP:cellular nitrogen compound metabolic process;BP:nitrogen compound metabolic process;BP:organic cyclic compound metabolic process;BP:nucleobase-containing compound metabolic process;BP:cellular response to stimulus;BP:organic substance metabolic process;BP:base-excision repair;BP:DNA repair;BP:cellular process;BP:cellular aromatic compound metabolic process;BP:…	K03575	mutY	map03410	Base excision repair	COG1194	L:Replication, recombination and repair	COG1194(a g-specific adenine glycosylase)	PF14815.10;PF00730.29;PF00633.27	NUDIX_4;HhH-GPD;HHH	NUDIX domain;HhH-GPD superfamily base excision DNA repair protein;Helix-hairpin-helix motif	CYT	1.1902	3.364e-05	1.36	7.216e-06	1.2638	7.734e-05
SMLT_RS06195	SMLT_RS06195	GO:0071840;GO:0042254;GO:0022613;GO:0009987;GO:0008150;GO:0044085GO:0005737;GO:0110165;GO:0005575GO:0035639;GO:0003674;GO:0005488;GO:0000166;GO:1901363;GO:0043169;GO:0019001;GO:0000287;GO:0043167;GO:0032561;GO:1901265;GO:0017076;GO:0046872;GO:0005525;GO:0016787;GO:0003924;GO:0017111;GO:0036094;GO:0003824;GO:0016818;GO:0097367;GO:0097159;GO:0016817;GO:0043168;GO:0016462;GO:0032555;GO:0032553	BP:cellular component organization or biogenesis;BP:ribosome biogenesis;BP:ribonucleoprotein complex biogenesis;BP:cellular process;BP:biological_process;BP:cellular component biogenesisCC:cytoplasm;CC:cellular anatomical entity;CC:cellular_componentMF:purine ribonucleoside triphosphate binding;MF:molecular_function;MF:binding;MF:nucleotide binding;MF:heterocyclic compound binding;MF:cation bindi…	K03979	obgE, cgtA, MTG2	------	------	COG0536	S:Function unknown	COG0536(An essential GTPase which binds GTP, GDP and possibly (p)ppGpp with moderate affinity, with high nucleotide exchange rates and a fairly low GTP hydrolysis rate (By similarity). It may play a role in control of the cell cycle, stress response, ribosome biogenesis and in those bacteria that undergo differentiation, in morphogenesis control)	PF01018.26;PF01926.27;PF02421.22	GTP1_OBG;MMR_HSR1;FeoB_N	GTP1/OBG;50S ribosome-binding GTPase;Ferrous iron transport protein B	CYT	1.074	1.397e-05	1.3423	7.126e-08	1.395	4.027e-07
SMLT_RS12210	SMLT_RS12210	GO:0051179;GO:0098739;GO:0034219;GO:0008643;GO:0071702;GO:0009987;GO:0006810;GO:0098704;GO:0009401;GO:0008150;GO:0051234;GO:0055085;GO:0098657GO:0005575;GO:0016020;GO:0005886;GO:0110165GO:0003674;GO:0015291;GO:0015293;GO:0015318;GO:0015149;GO:0016740;GO:0103111;GO:0015145;GO:0015144;GO:0022804;GO:0015295;GO:0015294;GO:0005351;GO:0005353;GO:0051119;GO:0005215;GO:0003824;GO:0008324;GO:0022890;GO:00…	BP:localization;BP:import across plasma membrane;BP:carbohydrate transmembrane transport;BP:carbohydrate transport;BP:organic substance transport;BP:cellular process;BP:transport;BP:carbohydrate import across plasma membrane;BP:phosphoenolpyruvate-dependent sugar phosphotransferase system;BP:biological_process;BP:establishment of localization;BP:transmembrane transport;BP:import into cellCC:cellu…	K02770	fruA	map02060;map00051	Phosphotransferase syste;Fructose and mannose metabolism	COG1445	G:Carbohydrate transport and metabolism	COG1445(PTS System)	PF02302.21	PTS_IIB	PTS system, Lactose/Cellobiose specific IIB subunit	CYT	1.176	0.0002704	1.2141	0.0003418	1.3891	9.061e-05
SMLT_RS10010	SMLT_RS10010	GO:0005575;GO:0016020;GO:0110165	CC:cellular_component;CC:membrane;CC:cellular anatomical entity	------	------	------	------	------	------		------	------	------	CYT	1.2036	0.001132	1.4712	9.687e-05	1.0959	5.603e-05
SMLT_RS18860	SMLT_RS18860	GO:0071704;GO:0005975;GO:0044238;GO:0008152;GO:0008150GO:0016020;GO:0005575;GO:0110165GO:0016787;GO:0016810;GO:0003824;GO:0003674	BP:organic substance metabolic process;BP:carbohydrate metabolic process;BP:primary metabolic process;BP:metabolic process;BP:biological_processCC:membrane;CC:cellular_component;CC:cellular anatomical entityMF:hydrolase activity;MF:hydrolase activity, acting on carbon-nitroge;MF:catalytic activity;MF:molecular_function	------	------	------	------	COG0726	E:Amino acid transport and metabolism	COG0726(homoserine dehydrogenase)	PF01522.25	Polysacc_deac_1	Polysaccharide deacetylase	CYT	1.0181	0.0021	1.3053	1.703e-05	1.4469	0.00158
SMLT_RS04415	SMLT_RS04415	GO:0044249;GO:0034641;GO:0006807;GO:1901576;GO:0044271;GO:0043043;GO:0071704;GO:0043604;GO:0009987;GO:0009058;GO:0009059;GO:0008150;GO:0008152;GO:1901564;GO:0044238;GO:0043603;GO:1901566;GO:0019538;GO:0044237;GO:0043170;GO:0006518;GO:0006412GO:0015935;GO:0044391;GO:0032991;GO:1990904;GO:0005575GO:0003674;GO:0005488;GO:0003676;GO:0019843;GO:1901363;GO:0005198;GO:0003735;GO:0097159;GO:0003723	BP:cellular biosynthetic process;BP:cellular nitrogen compound metabolic process;BP:nitrogen compound metabolic process;BP:organic substance biosynthetic process;BP:cellular nitrogen compound biosynthetic process;BP:peptide biosynthetic process;BP:organic substance metabolic process;BP:amide biosynthetic process;BP:cellular process;BP:biosynthetic process;BP:macromolecule biosynthetic process;BP:…	K02988	RP-S5, MRPS5, rpsE	map03010	Ribosome	COG0098	J:Translation, ribosomal structure and biogenesis	COG0098(Located at the back of the 30S subunit body where it stabilizes the conformation of the head with respect to the body (By similarity))	PF03719.19;PF00333.24	Ribosomal_S5_C;Ribosomal_S5	Ribosomal protein S5, C-terminal domain;Ribosomal protein S5, N-terminal domain	CYT	1.1407	4.27e-06	1.2498	7.951e-06	1.372	1.04e-05
SMLT_RS21840	SMLT_RS21840	GO:0005575;GO:0016020;GO:0110165GO:0005215;GO:0008324;GO:0015075;GO:0022857;GO:0003674	CC:cellular_component;CC:membrane;CC:cellular anatomical entityMF:transporter activity;MF:cation transmembrane transporter activity;MF:ion transmembrane transporter activity;MF:transmembrane transporter activity;MF:molecular_function	K15726	czcA, cusA, cnrA	------	------	COG3696	P:Inorganic ion transport and metabolism	COG3696(Heavy metal efflux pump, CzcA)	PF00873.23	ACR_tran	AcrB/AcrD/AcrF family	CYT	1.2508	0.0009221	1.3881	0.0005958	1.1235	0.001878
SMLT_RS21635	SMLT_RS21635	GO:0044249;GO:0006629;GO:1901576;GO:0071704;GO:0046467;GO:0006664;GO:1903509;GO:0006643;GO:0009987;GO:0009247;GO:0009058;GO:0008150;GO:0008152;GO:0044255;GO:0008610;GO:0044238;GO:1901137;GO:1901135;GO:0044237GO:0016020;GO:0110165;GO:0005886;GO:0005575GO:0003674;GO:0016740;GO:0016746;GO:0003824	BP:cellular biosynthetic process;BP:lipid metabolic process;BP:organic substance biosynthetic process;BP:organic substance metabolic process;BP:membrane lipid biosynthetic process;BP:glycolipid metabolic process;BP:liposaccharide metabolic process;BP:membrane lipid metabolic process;BP:cellular process;BP:glycolipid biosynthetic process;BP:biosynthetic process;BP:biological_process;BP:metabolic p…	------	------	------	------	COG4261	M:Cell wall/membrane/envelope biogenesis	COG4261(lipid A biosynthesis acyltransferase)	PF03279.17	Lip_A_acyltrans	Bacterial lipid A biosynthesis acyltransferase	CYT	1.0224	0.001497	1.1834	0.0008958	1.5436	0.0008968
SMLT_RS08320	SMLT_RS08320	GO:0097159;GO:0003674;GO:0005488;GO:0003676;GO:1901363;GO:0003723	MF:organic cyclic compound binding;MF:molecular_function;MF:binding;MF:nucleic acid binding;MF:heterocyclic compound binding;MF:RNA binding	K07574	yhbY	------	------	COG1534	J:Translation, ribosomal structure and biogenesis	COG1534(Rna-binding protein)	PF01985.25	CRS1_YhbY	CRS1 / YhbY	CYT	1.1274	0.006197	1.2414	4.294e-05	1.3652	0.001894
SMLT_RS01190	SMLT_RS01190	GO:0005488;GO:0036094;GO:0050661;GO:0030554;GO:0097367;GO:0097159;GO:0032553;GO:0000166;GO:0003959;GO:0003824;GO:0003674;GO:0016651;GO:0010181;GO:0043168;GO:0017076;GO:0043167;GO:1901363;GO:1901265;GO:0016491	MF:binding;MF:small molecule binding;MF:NADP binding;MF:adenyl nucleotide binding;MF:carbohydrate derivative binding;MF:organic cyclic compound binding;MF:ribonucleotide binding;MF:nucleotide binding;MF:NADPH dehydrogenase activity;MF:catalytic activity;MF:molecular_function;MF:oxidoreductase activity, acting on NA;MF:FMN binding;MF:anion binding;MF:purine nucleotide binding;MF:ion binding;MF:het…	------	------	------	------	COG1902	P:Inorganic ion transport and metabolism	COG1902(TonB-dependent receptor)	PF00724.24;PF01207.21	Oxidored_FMN;Dus	NAD;Dihydrouridine synthase	CYT	1.1702	1.036e-05	1.3031	7.076e-07	1.2563	1.264e-06
SMLT_RS00565	SMLT_RS00565	GO:0005575;GO:0016020;GO:0110165	CC:cellular_component;CC:membrane;CC:cellular anatomical entity	------	------	------	------	ENOG410XRUQ	S:Function unknown	ENOG410XRUQ(-)	------	------	------	CYT	1.1953	0.001661	1.2945	3.007e-05	1.2393	0.001116
SMLT_RS04425	SMLT_RS04425	GO:0044249;GO:1901576;GO:0044271;GO:0043043;GO:0071704;GO:1901566;GO:0043604;GO:0009987;GO:0009058;GO:0009059;GO:0008150;GO:0008152;GO:1901564;GO:0044238;GO:0019538;GO:0034641;GO:0044237;GO:0043170;GO:0006807;GO:0043603;GO:0006518;GO:0006412GO:0015934;GO:0043229;GO:0043228;GO:0043226;GO:0110165;GO:0044391;GO:0032991;GO:0005840;GO:0043232;GO:1990904;GO:0005575GO:1901363;GO:0003674;GO:0005488;GO:00…	BP:cellular biosynthetic process;BP:organic substance biosynthetic process;BP:cellular nitrogen compound biosynthetic process;BP:peptide biosynthetic process;BP:organic substance metabolic process;BP:organonitrogen compound biosynthetic process;BP:amide biosynthetic process;BP:cellular process;BP:biosynthetic process;BP:macromolecule biosynthetic process;BP:biological_process;BP:metabolic process…	K02876	RP-L15, MRPL15, rplO	map03010	Ribosome	COG0200	J:Translation, ribosomal structure and biogenesis	COG0200(Binds to the 23S rRNA (By similarity))	PF00828.23	Ribosomal_L27A	Ribosomal proteins 50S-L15, 50S-L18e, 60S-L27A	CYT	1.2063	1.535e-05	1.0571	4.829e-05	1.4615	0.001467
SMLT_RS10600	SMLT_RS10600	GO:0005737;GO:0005575;GO:0110165GO:0090079;GO:0045182;GO:0097159;GO:0008135;GO:0003674;GO:0005488;GO:0003676;GO:0003746;GO:1901363	CC:cytoplasm;CC:cellular_component;CC:cellular anatomical entityMF:translation regulator activity, nucleic acid binding;MF:translation regulator activity;MF:organic cyclic compound binding;MF:translation factor activity, RNA binding;MF:molecular_function;MF:binding;MF:nucleic acid binding;MF:translation elongation factor activity;MF:heterocyclic compound binding	K02356	efp	------	------	COG0231	J:Translation, ribosomal structure and biogenesis	COG0231(Involved in peptide bond synthesis. Stimulates efficient translation and peptide-bond synthesis on native or reconstituted 70S ribosomes in vitro. Probably functions indirectly by altering the affinity of the ribosome for aminoacyl-tRNA, thus increasing their reactivity as acceptors for peptidyl transferase (By similarity))	PF09285.15;PF01132.24;PF08207.16	Elong-fact-P_C;EFP;EFP_N	Elongation factor P, C-terminal;Elongation factor P;Elongation factor P	CYT	1.2175	0.0004629	1.2827	0.0002923	1.2247	0.0006292
SMLT_RS03835	SMLT_RS03835	GO:0005575;GO:0016020;GO:0110165	CC:cellular_component;CC:membrane;CC:cellular anatomical entity	------	------	------	------	COG0861	S:Function unknown	COG0861(RNA signal recognition particle 4.5S RNA)	PF03741.20	TerC	Integral membrane protein TerC family	CYT	1.2413	0.0007481	1.0658	0.01724	1.4121	0.0008756
SMLT_RS14330	SMLT_RS14330	GO:0005575;GO:0016020;GO:0110165	CC:cellular_component;CC:membrane;CC:cellular anatomical entity	K03205	virD4, lvhD4	map03070	Bacterial secretion system	COG3505	U:Intracellular trafficking, secretion, and vesicular transport	COG3505(trag family)	PF02534.18;PF12696.11;PF10412.13	T4SS-DNA_transf;TraG-D_C;TrwB_AAD_bind	Type IV secretory system Conjugative DNA transfer;TraM recognition site of TraD and TraG;Type IV secretion-system coupling protein DNA-binding domain	CYT	1.2909	4.832e-05	1.264	0.0001074	1.157	0.0004781
SMLT_RS20235	SMLT_RS20235	GO:0016311;GO:0009987;GO:0044237;GO:0006796;GO:0008150;GO:0008152;GO:0006793GO:0016020;GO:0005575;GO:0110165GO:0042578;GO:0016791;GO:0008138;GO:0016788;GO:0016787;GO:0140096;GO:0003824;GO:0004721;GO:0003674	BP:dephosphorylation;BP:cellular process;BP:cellular metabolic process;BP:phosphate-containing compound metabolic process;BP:biological_process;BP:metabolic process;BP:phosphorus metabolic processCC:membrane;CC:cellular_component;CC:cellular anatomical entityMF:phosphoric ester hydrolase activity;MF:phosphatase activity;MF:protein tyrosine/serine/threonine phosphatase activity;MF:hydrolase activi…	------	------	------	------	COG0671	I:Lipid transport and metabolism	COG0671(PHOsphatase)	PF00782.24	DSPc	Dual specificity phosphatase, catalytic domain	CYT	1.0815	0.0115	1.2807	1.075e-05	1.3371	0.0004523
SMLT_RS01000	SMLT_RS01000	GO:0044249;GO:0044281;GO:0044283;GO:1901576;GO:1901663;GO:1901661;GO:0071704;GO:0006744;GO:0006743;GO:0009987;GO:0009058;GO:0008150;GO:0008152;GO:0042181;GO:0042180;GO:0044237GO:0016020;GO:0110165;GO:0005886;GO:0005575GO:0003674;GO:0016740;GO:0003824	BP:cellular biosynthetic process;BP:small molecule metabolic process;BP:small molecule biosynthetic process;BP:organic substance biosynthetic process;BP:quinone biosynthetic process;BP:quinone metabolic process;BP:organic substance metabolic process;BP:ubiquinone biosynthetic process;BP:ubiquinone metabolic process;BP:cellular process;BP:biosynthetic process;BP:biological_process;BP:metabolic pro…	K03688	ubiB, aarF	------	------	COG0661	S:Function unknown	COG0661(-)	PF03109.20	ABC1	ABC1 atypical kinase-like domain	CYT	1.1489	0.0009878	1.153	0.0005648	1.3945	0.000637
SMLT_RS05355	SMLT_RS05355	GO:0009987;GO:0055085;GO:0006810;GO:0098704;GO:0008643;GO:0009401;GO:0008150;GO:0071702;GO:0098657;GO:0051179;GO:0051234;GO:0098739;GO:0034219GO:0005737;GO:0005575;GO:0110165	BP:cellular process;BP:transmembrane transport;BP:transport;BP:carbohydrate import across plasma membrane;BP:carbohydrate transport;BP:phosphoenolpyruvate-dependent sugar phosphotransferase system;BP:biological_process;BP:organic substance transport;BP:import into cell;BP:localization;BP:establishment of localization;BP:import across plasma membrane;BP:carbohydrate transmembrane transportCC:cytop…	K02784	ptsH	map02060	Phosphotransferase syste	COG1925	G:Carbohydrate transport and metabolism	COG1925(phosphocarrier protein (HPr))	PF00381.23	PTS-HPr	PTS HPr component phosphorylation site	CYT	1.2858	0.001551	1.0223	0.003917	1.3677	0.0003033
SMLT_RS06615	SMLT_RS06615	GO:0044249;GO:0034641;GO:0006807;GO:1901576;GO:0044271;GO:0043043;GO:0071704;GO:0043604;GO:0009987;GO:0009058;GO:0009059;GO:0008150;GO:0008152;GO:1901564;GO:0044238;GO:0043603;GO:1901566;GO:0019538;GO:0044237;GO:0043170;GO:0006518;GO:0006412GO:0043232;GO:0043226;GO:0110165;GO:0005840;GO:0032991;GO:1990904;GO:0043229;GO:0005575;GO:0043228GO:0003674;GO:0005198;GO:0003735	BP:cellular biosynthetic process;BP:cellular nitrogen compound metabolic process;BP:nitrogen compound metabolic process;BP:organic substance biosynthetic process;BP:cellular nitrogen compound biosynthetic process;BP:peptide biosynthetic process;BP:organic substance metabolic process;BP:amide biosynthetic process;BP:cellular process;BP:biosynthetic process;BP:macromolecule biosynthetic process;BP:…	K02884	RP-L19, MRPL19, rplS	map03010	Ribosome	COG0335	J:Translation, ribosomal structure and biogenesis	COG0335(This protein is located at the 30S-50S ribosomal subunit interface and may play a role in the structure and function of the aminoacyl-tRNA binding site (By similarity))	PF01245.24	Ribosomal_L19	Ribosomal protein L19	CYT	1.1665	7.955e-08	1.3851	3.062e-07	1.1204	1.497e-06
SMLT_RS17070	SMLT_RS17070	------	------	------	------	------	------	ENOG410YNPK	S:Function unknown	ENOG410YNPK(-)	------	------	------	CYT	1.4973	8.759e-05	1.1568	4.556e-05	1.0169	7.305e-05
SMLT_RS06430	SMLT_RS06430	GO:0006771;GO:0009165;GO:0044281;GO:0044283;GO:1901362;GO:1901360;GO:0006767;GO:0006766;GO:1901564;GO:0046483;GO:0052647;GO:0052646;GO:1901566;GO:0052648;GO:0019637;GO:0019438;GO:0009161;GO:0006807;GO:1901576;GO:0018130;GO:0009156;GO:0009260;GO:0008150;GO:0008152;GO:0034654;GO:0090407;GO:0072388;GO:0044271;GO:0046390;GO:0072387;GO:1901293;GO:0006753;GO:0016310;GO:0044249;GO:0034641;GO:0009123;GO:…	BP:riboflavin metabolic process;BP:nucleotide biosynthetic process;BP:small molecule metabolic process;BP:small molecule biosynthetic process;BP:organic cyclic compound biosynthetic process;BP:organic cyclic compound metabolic process;BP:water-soluble vitamin metabolic process;BP:vitamin metabolic process;BP:organonitrogen compound metabolic process;BP:heterocycle metabolic process;BP:pentitol ph…	K11753	ribF	map00740;map01240	Riboflavin metabolism;Biosynthesis of cofactors	COG0196	H:Coenzyme transport and metabolism	COG0196(riboflavin biosynthesis protein ribF)	PF06574.16;PF01687.21	FAD_syn;Flavokinase	FAD synthetase;Riboflavin kinase	CYT	1.0608	1.905e-05	1.3858	5.868e-06	1.1751	0.0001379
SMLT_RS03725	SMLT_RS03725	GO:0016020;GO:0005575;GO:0110165GO:0016787;GO:0003824;GO:0003674	CC:membrane;CC:cellular_component;CC:cellular anatomical entityMF:hydrolase activity;MF:catalytic activity;MF:molecular_function	K07038	K07038	------	------	COG1988;ENOG4111Z5D	S:Function unknown;	COG1988(Membrane-bound metal-dependent hydrolase); ENOG4111Z5D(Membrane-bound metal-dependent hydrolase)	PF04307.18	YdjM	LexA-binding, inner membrane-associated putative hydrolase	CYT	1.1539	0.0002413	1.0847	0.0001138	1.3495	0.0002197
SMLT_RS01795	SMLT_RS01795	------	------	------	------	------	------	------	------		------	------	------	CYT	1.0846	0.0007194	1.0544	4.897e-06	1.4429	1.359e-06
SMLT_RS10965	SMLT_RS10965	GO:0040011;GO:0009987;GO:0006935;GO:0042330;GO:0048870;GO:0008150;GO:0001539;GO:0071973;GO:0097588GO:0016020;GO:0009425;GO:0005575;GO:0005886;GO:0110165GO:0003674;GO:0003774	BP:locomotion;BP:cellular process;BP:chemotaxis;BP:taxis;BP:cell motility;BP:biological_process;BP:cilium or flagellum-dependent cell motility;BP:bacterial-type flagellum-dependent cell motility;BP:archaeal or bacterial-type flagellum-dependent cell motilityCC:membrane;CC:bacterial-type flagellum basal body;CC:cellular_component;CC:plasma membrane;CC:cellular anatomical entityMF:molecular_functio…	K02417	fliN	map02030;map02040	Bacterial chemotaxis;Flagellar assembly	COG1886	N:Cell motility	COG1886(Flagellar motor switch protein)	PF01052.24	FliMN_C	Type III flagellar switch regulator	CYT	1.173	5.27e-05	1.202	1.273e-05	1.1947	0.0001542
SMLT_RS16115	SMLT_RS16115	GO:0005737;GO:0110165;GO:0005575GO:0016787;GO:0035639;GO:0003674;GO:0005488;GO:0003676;GO:0043167;GO:1901363;GO:1901265;GO:0016462;GO:0000166;GO:0032561;GO:0017076;GO:0005525;GO:0043168;GO:0008135;GO:0003924;GO:0017111;GO:0036094;GO:0003824;GO:0045182;GO:0016818;GO:0090079;GO:0097367;GO:0097159;GO:0016817;GO:0019001;GO:0032555;GO:0032553;GO:0003743	CC:cytoplasm;CC:cellular anatomical entity;CC:cellular_componentMF:hydrolase activity;MF:purine ribonucleoside triphosphate binding;MF:molecular_function;MF:binding;MF:nucleic acid binding;MF:ion binding;MF:heterocyclic compound binding;MF:nucleoside phosphate binding;MF:pyrophosphatase activity;MF:nucleotide binding;MF:guanyl ribonucleotide binding;MF:purine nucleotide binding;MF:GTP binding;MF:…	K02519	infB, MTIF2	------	------	COG0532	J:Translation, ribosomal structure and biogenesis	COG0532(One of the essential components for the initiation of protein synthesis. Protects formylmethionyl-tRNA from spontaneous hydrolysis and promotes its binding to the 30S ribosomal subunits. Also involved in the hydrolysis of GTP during the formation of the 70S ribosomal complex (By similarity))	PF00009.31;PF11987.12;PF04760.19;PF03144.29;PF08364.15;PF01926.27	GTP_EFTU;IF-2;IF2_N;GTP_EFTU_D2;IF2_assoc;MMR_HSR1	Elongation factor Tu GTP binding domain;Translation-initiation factor 2;Translation initiation factor IF-2, N-terminal region;Elongation factor Tu domain 2;Bacterial translation initiation factor IF-2 associated region;50S ribosome-binding GTPase	CYT	1.0927	5.946e-05	1.2195	1.752e-06	1.2562	3.739e-05
SMLT_RS02810	SMLT_RS02810	GO:0033745;GO:0003824;GO:0016671;GO:0003674;GO:0016667;GO:0016491	MF:L-methionine;MF:catalytic activity;MF:oxidoreductase activity, acting on a sulfur group of donors, disulfide as acceptor;MF:molecular_function;MF:oxidoreductase activity, acting on a sulfur group of donors;MF:oxidoreductase activity	K08968	msrC	map00270	Cysteine and methionine metabolism	COG1956	T:Signal transduction mechanisms	COG1956(gaf domain protein)	PF13185.10;PF01590.30	GAF_2;GAF	GAF domain;GAF domain	CYT	1.0414	1.838e-07	1.2077	2.923e-06	1.3185	4.34e-06
SMLT_RS16150	SMLT_RS16150	GO:0006091;GO:0022900;GO:0009987;GO:0022904;GO:0008150;GO:0008152;GO:0042773;GO:0044237GO:0016020;GO:0110165;GO:0005575GO:0003674;GO:0003955;GO:0003954;GO:0016491;GO:0015399;GO:0050136;GO:0005215;GO:0022804;GO:0015453;GO:0008137;GO:0003824;GO:0009055;GO:0016655;GO:0022857;GO:0016651	BP:generation of precursor metabolites and energy;BP:electron transport chain;BP:cellular process;BP:respiratory electron transport chain;BP:biological_process;BP:metabolic process;BP:ATP synthesis coupled electron transport;BP:cellular metabolic processCC:membrane;CC:cellular anatomical entity;CC:cellular_componentMF:molecular_function;MF:NA;MF:NADH dehydrogenase activity;MF:oxidoreductase activ…	K00341	nuoL	map00190	Oxidative phosphorylation	COG1009	C:Energy production and conversion	COG1009(subunit l)	PF00361.24;PF00662.24	Proton_antipo_M;Proton_antipo_N	Proton-conducting membrane transporter;NADH-Ubiquinone oxidoreductase	CYT	1.2351	0.000322	1.1943	0.0002495	1.1164	0.00105
SMLT_RS19445	SMLT_RS19445	GO:0006810;GO:0009987;GO:0051179;GO:0008150;GO:0051234;GO:0055085GO:0016020;GO:0005575;GO:0005886;GO:0110165	BP:transport;BP:cellular process;BP:localization;BP:biological_process;BP:establishment of localization;BP:transmembrane transportCC:membrane;CC:cellular_component;CC:plasma membrane;CC:cellular anatomical entity	K02072	metI	map02010	ABC transporters	COG2011	P:Inorganic ion transport and metabolism	COG2011(ABC transporter (permease))	PF00528.26	BPD_transp_1	Binding-protein-dependent transport system inner membrane component	CYT	1.1052	1.134e-05	1.1628	0.0008901	1.1984	2.976e-06
SMLT_RS20765	SMLT_RS20765	GO:0044282;GO:0008216;GO:0006596;GO:0019752;GO:0006595;GO:0009063;GO:0042401;GO:0034641;GO:0006807;GO:0009065;GO:0009064;GO:1901576;GO:1901566;GO:1901575;GO:0006520;GO:0006527;GO:0006525;GO:0071704;GO:1901605;GO:1901606;GO:0009308;GO:0009309;GO:0009987;GO:0009058;GO:0008150;GO:0008152;GO:0043436;GO:0044271;GO:0009056;GO:0044248;GO:0044238;GO:1901564;GO:1901565;GO:0006082;GO:0044249;GO:0046395;GO:…	BP:small molecule catabolic process;BP:spermidine metabolic process;BP:polyamine biosynthetic process;BP:carboxylic acid metabolic process;BP:polyamine metabolic process;BP:cellular amino acid catabolic process;BP:cellular biogenic amine biosynthetic process;BP:cellular nitrogen compound metabolic process;BP:nitrogen compound metabolic process;BP:glutamine family amino acid catabolic process;BP:g…	K01585	speA	map00330	Arginine and proline metabolism	COG1166	E:Amino acid transport and metabolism	COG1166(Catalyzes the biosynthesis of agmatine from arginine (By similarity))	PF02784.20;PF17810.5;PF17944.5	Orn_Arg_deC_N;Arg_decarb_HB;Arg_decarbox_C	Pyridoxal-dependent decarboxylase, pyridoxal binding domain;Arginine decarboxylase helical bundle domain;Arginine decarboxylase C-terminal helical extension	PLA	1.1	2.741e-05	1.2669	4.101e-06	1.0855	1.584e-05
SMLT_RS07230	SMLT_RS07230	GO:0044249;GO:1901576;GO:0043043;GO:0071704;GO:1901566;GO:0043604;GO:0009987;GO:0009058;GO:0009059;GO:0008150;GO:0008152;GO:0044271;GO:0044238;GO:1901564;GO:0019538;GO:0034641;GO:0044237;GO:0043170;GO:0006807;GO:0043603;GO:0006518;GO:0006412GO:0015935;GO:0043229;GO:0043228;GO:0043226;GO:0032991;GO:0110165;GO:0044391;GO:0005840;GO:0043232;GO:1990904;GO:0005575GO:0003674;GO:0005198;GO:0003735	BP:cellular biosynthetic process;BP:organic substance biosynthetic process;BP:peptide biosynthetic process;BP:organic substance metabolic process;BP:organonitrogen compound biosynthetic process;BP:amide biosynthetic process;BP:cellular process;BP:biosynthetic process;BP:macromolecule biosynthetic process;BP:biological_process;BP:metabolic process;BP:cellular nitrogen compound biosynthetic process…	K02967	RP-S2, MRPS2, rpsB	map03010	Ribosome	COG0052	J:Translation, ribosomal structure and biogenesis	COG0052(30S ribosomal protein S2)	PF00318.24	Ribosomal_S2	Ribosomal protein S2	CYT	1.0702	1.727e-05	1.2252	4.145e-08	1.1567	1.68e-06
SMLT_RS04350	SMLT_RS04350	GO:0044249;GO:0034641;GO:0006807;GO:1901576;GO:0044271;GO:0043043;GO:0071704;GO:0043604;GO:0009987;GO:0009058;GO:0009059;GO:0008150;GO:0008152;GO:1901564;GO:0044238;GO:0043603;GO:1901566;GO:0019538;GO:0044237;GO:0043170;GO:0006518;GO:0006412GO:0015935;GO:0005737;GO:0110165;GO:0044391;GO:0032991;GO:1990904;GO:0005575GO:0003674;GO:0005488;GO:0003676;GO:0019843;GO:1901363;GO:0005198;GO:0003735;GO:00…	BP:cellular biosynthetic process;BP:cellular nitrogen compound metabolic process;BP:nitrogen compound metabolic process;BP:organic substance biosynthetic process;BP:cellular nitrogen compound biosynthetic process;BP:peptide biosynthetic process;BP:organic substance metabolic process;BP:amide biosynthetic process;BP:cellular process;BP:biosynthetic process;BP:macromolecule biosynthetic process;BP:…	K02965	RP-S19, rpsS	map03010	Ribosome	COG0185	J:Translation, ribosomal structure and biogenesis	COG0185(Protein S19 forms a complex with S13 that binds strongly to the 16S ribosomal RNA (By similarity))	PF00203.25	Ribosomal_S19	Ribosomal protein S19	CYT	1.0923	0.0003194	1.1817	5.395e-05	1.1503	7.504e-06
SMLT_RS04455	SMLT_RS04455	GO:0044249;GO:0034641;GO:0006807;GO:1901576;GO:0044271;GO:0043043;GO:0071704;GO:0043604;GO:0009987;GO:0009058;GO:0009059;GO:0008150;GO:0008152;GO:1901564;GO:0044238;GO:0043603;GO:1901566;GO:0019538;GO:0044237;GO:0043170;GO:0006518;GO:0006412GO:0043232;GO:0043226;GO:0110165;GO:0005840;GO:0032991;GO:1990904;GO:0043229;GO:0005575;GO:0043228GO:0003674;GO:0005198;GO:0003735	BP:cellular biosynthetic process;BP:cellular nitrogen compound metabolic process;BP:nitrogen compound metabolic process;BP:organic substance biosynthetic process;BP:cellular nitrogen compound biosynthetic process;BP:peptide biosynthetic process;BP:organic substance metabolic process;BP:amide biosynthetic process;BP:cellular process;BP:biosynthetic process;BP:macromolecule biosynthetic process;BP:…	K02879	RP-L17, MRPL17, rplQ	map03010	Ribosome	COG0203	J:Translation, ribosomal structure and biogenesis	COG0203(50S ribosomal protein l17)	PF01196.23	Ribosomal_L17	Ribosomal protein L17	CYT	1.0419	2.165e-07	1.1326	2.419e-07	1.2116	9.357e-08
SMLT_RS04280	SMLT_RS04280	GO:0080090;GO:0019222;GO:0031326;GO:0031323;GO:0050789;GO:0034641;GO:0006807;GO:0043170;GO:0043043;GO:1901576;GO:0044271;GO:0010608;GO:0051246;GO:0071704;GO:0065007;GO:0010468;GO:0043604;GO:0060255;GO:0009987;GO:0009889;GO:0034248;GO:0009058;GO:0009059;GO:0008150;GO:0051171;GO:0008152;GO:1901564;GO:0050794;GO:0044238;GO:0043603;GO:1901566;GO:0044249;GO:0019538;GO:0044237;GO:0010556;GO:0006417;GO:…	BP:regulation of primary metabolic process;BP:regulation of metabolic process;BP:regulation of cellular biosynthetic process;BP:regulation of cellular metabolic process;BP:regulation of biological process;BP:cellular nitrogen compound metabolic process;BP:nitrogen compound metabolic process;BP:macromolecule metabolic process;BP:peptide biosynthetic process;BP:organic substance biosynthetic proces…	K02863	RP-L1, MRPL1, rplA	map03010	Ribosome	COG0081	J:Translation, ribosomal structure and biogenesis	COG0081(Binds directly to 23S rRNA. The L1 stalk is quite mobile in the ribosome, and is involved in E site tRNA release (By similarity))	PF00687.25	Ribosomal_L1	Ribosomal protein L1p/L10e family	CYT	1.0134	4.751e-06	1.1195	1.459e-08	1.2134	1.072e-05
SMLT_RS10460	SMLT_RS10460	GO:0000041;GO:0006825;GO:0006812;GO:0006810;GO:0006811;GO:0030001;GO:0051234;GO:0051179;GO:0008150GO:0005575;GO:0016020;GO:0005886;GO:0110165GO:0035639;GO:0003674;GO:0005488;GO:0016887;GO:0000166;GO:1901363;GO:1901265;GO:0043168;GO:0042626;GO:0046914;GO:0005524;GO:0043167;GO:0015399;GO:0017076;GO:0005507;GO:0022804;GO:0016787;GO:0043169;GO:0005215;GO:0008324;GO:0017111;GO:0140358;GO:0036094;GO:00…	BP:transition metal ion transport;BP:copper ion transport;BP:cation transport;BP:transport;BP:ion transport;BP:metal ion transport;BP:establishment of localization;BP:localization;BP:biological_processCC:cellular_component;CC:membrane;CC:plasma membrane;CC:cellular anatomical entityMF:purine ribonucleoside triphosphate binding;MF:molecular_function;MF:binding;MF:ATPase activity;MF:nucleotide bind…	K19597	golT	------	------	COG2217	P:Inorganic ion transport and metabolism	COG2217(p-type ATPase)	PF00122.24;PF00702.30;PF00403.30;PF08282.16	E1-E2_ATPase;Hydrolase;HMA;Hydrolase_3	E1-E2 ATPase;haloacid dehalogenase-like hydrolase;Heavy-metal-associated domain;haloacid dehalogenase-like hydrolase	CYT	1.0683	0.00288	1.0236	0.003523	1.2418	0.001681
SMLT_RS16140	SMLT_RS16140	GO:0006091;GO:0022900;GO:0022904;GO:0009987;GO:0008150;GO:0008152;GO:0042773;GO:0044237GO:0016020;GO:0005886;GO:0110165;GO:0005575GO:0003674;GO:0005488;GO:0003955;GO:0003954;GO:0016491;GO:0005215;GO:0015399;GO:0050136;GO:0022804;GO:0015453;GO:0008137;GO:0003824;GO:0048038;GO:0009055;GO:0016655;GO:0022857;GO:0016651	BP:generation of precursor metabolites and energy;BP:electron transport chain;BP:respiratory electron transport chain;BP:cellular process;BP:biological_process;BP:metabolic process;BP:ATP synthesis coupled electron transport;BP:cellular metabolic processCC:membrane;CC:plasma membrane;CC:cellular anatomical entity;CC:cellular_componentMF:molecular_function;MF:binding;MF:NA;MF:NADH dehydrogenase ac…	K00343	nuoN	map00190	Oxidative phosphorylation	COG1007	C:Energy production and conversion	COG1007(NDH-1 shuttles electrons from NADH, via FMN and iron- sulfur (Fe-S) centers, to quinones in the respiratory chain. The immediate electron acceptor for the enzyme in this species is believed to be ubiquinone. Couples the redox reaction to proton translocation (for every two electrons transferred, four hydrogen ions are translocated across the cytoplasmic membrane), and thus conserves the r…	PF00361.24	Proton_antipo_M	Proton-conducting membrane transporter	CYT	1.0239	0.04809	1.1158	0.002209	1.1664	0.0008946
SMLT_RS16840	SMLT_RS16840	GO:0043168;GO:0004497;GO:0050660;GO:0097159;GO:0000166;GO:0036094;GO:0003824;GO:0003674;GO:1901265;GO:0005488;GO:0043167;GO:1901363;GO:0071949;GO:0016491	MF:anion binding;MF:monooxygenase activity;MF:flavin adenine dinucleotide binding;MF:organic cyclic compound binding;MF:nucleotide binding;MF:small molecule binding;MF:catalytic activity;MF:molecular_function;MF:nucleoside phosphate binding;MF:binding;MF:ion binding;MF:heterocyclic compound binding;MF:FAD binding;MF:oxidoreductase activity	------	------	------	------	COG0654	E:Amino acid transport and metabolism	COG0654(aspartate racemase)	PF01494.23	FAD_binding_3	FAD binding domain	CYT	1.0324	6.046e-07	1.2065	5.879e-06	1.0567	1.031e-05
SMLT_RS15095	SMLT_RS15095	GO:0006810;GO:0051179;GO:0008150;GO:0051234;GO:0042908GO:0016020;GO:0005575;GO:0005886;GO:0110165GO:0015562;GO:0005215;GO:0022857;GO:0003674	BP:transport;BP:localization;BP:biological_process;BP:establishment of localization;BP:xenobiotic transportCC:membrane;CC:cellular_component;CC:plasma membrane;CC:cellular anatomical entityMF:efflux transmembrane transporter activity;MF:transporter activity;MF:transmembrane transporter activity;MF:molecular_function	K18138	acrB, mexB, adeJ, smeE, mtrD, cmeB	map01501;map01503	beta-Lactam resistance;Cationic antimicrobial peptid	COG0841	E:Amino acid transport and metabolism	COG0841(AzlC Family)	PF00873.23;PF03176.19	ACR_tran;MMPL	AcrB/AcrD/AcrF family;MMPL family	CYT	1.0286	0.01074	1.2026	0.002852	1.0269	0.009446
SMLT_RS07180	SMLT_RS07180	GO:0046493;GO:0044249;GO:1901269;GO:0006643;GO:1901576;GO:0071704;GO:0046467;GO:0006664;GO:1903509;GO:0006644;GO:0006629;GO:0009987;GO:0009247;GO:0009245;GO:0009058;GO:0008150;GO:0008152;GO:0044255;GO:0090407;GO:0008610;GO:0044238;GO:1901271;GO:0008654;GO:1901137;GO:1901135;GO:0044237;GO:0006796;GO:0006793;GO:0019637GO:0003674;GO:0016740;GO:0016746;GO:0016747;GO:0016410;GO:0003824	BP:lipid A metabolic process;BP:cellular biosynthetic process;BP:lipooligosaccharide metabolic process;BP:membrane lipid metabolic process;BP:organic substance biosynthetic process;BP:organic substance metabolic process;BP:membrane lipid biosynthetic process;BP:glycolipid metabolic process;BP:liposaccharide metabolic process;BP:phospholipid metabolic process;BP:lipid metabolic process;BP:cellular…	K02536	lpxD	map00540	Lipopolysaccharide biosynthesis	COG1044	M:Cell wall/membrane/envelope biogenesis	COG1044(Catalyzes the N-acylation of UDP-3-O-acylglucosamine using 3-hydroxyacyl-ACP as the acyl donor. Is involved in the biosynthesis of lipid A, a phosphorylated glycolipid that anchors the lipopolysaccharide to the outer membrane of the cell (By similarity))	PF00132.28;PF04613.18	Hexapep;LpxD	Bacterial transferase hexapeptide;UDP-3-O-[3-hydroxymyristoyl] glucosamine N-acyltransferase, LpxD	CYT	1.0489	1.876e-05	1.0428	5.926e-06	1.1178	7.246e-05
SMLT_RS04565	SMLT_RS04565	GO:0031118;GO:0009451;GO:0090304;GO:0034641;GO:0006807;GO:0000455;GO:0034660;GO:0001522;GO:1901360;GO:0006139;GO:0071704;GO:0006364;GO:0034470;GO:0009987;GO:0006725;GO:0043412;GO:0008150;GO:0008152;GO:0046483;GO:0016070;GO:0044238;GO:0016072;GO:0000154;GO:0044237;GO:0043170;GO:0006396GO:0003674;GO:0005488;GO:0003676;GO:0016866;GO:1901363;GO:0120159;GO:0140098;GO:0009982;GO:0003824;GO:0016853;GO:0…	BP:rRNA pseudouridine synthesis;BP:RNA modification;BP:nucleic acid metabolic process;BP:cellular nitrogen compound metabolic process;BP:nitrogen compound metabolic process;BP:enzyme-directed rRNA pseudouridine synthesis;BP:ncRNA metabolic process;BP:pseudouridine synthesis;BP:organic cyclic compound metabolic process;BP:nucleobase-containing compound metabolic process;BP:organic substance metabo…	K06178	rluB	------	------	COG1187	J:Translation, ribosomal structure and biogenesis	COG1187(Located at the top of the head of the 30S subunit, it contacts several helices of the 16S rRNA. In the 70S ribosome it contacts the 23S rRNA (bridge B1a) and protein L5 of the 50S subunit (bridge B1b), connecting the 2 subunits)	PF00849.26;PF01479.29	PseudoU_synth_2;S4	RNA pseudouridylate synthase;S4 domain	CYT	1.0001	0.005536	1.0328	0.0004008	1.1208	0.003223
“CK” represents the control S. maltophilia that was not exposed to lipopeptides of Bacillus spp. “Ba,” “Bs,” and “Bv” indicate samples of S. maltophilia cultures treated with lipopeptides from B. amyloliquefaciens, B. subtilis, and B. velezensis, respectively. Proteins highlighted in blue indicate those associated with peptidase and hydrolase functions.

## Sheet: Table S8
Table S8 Permutational multivariate ANOVA (PERMANOVA) analysis of differences in bacterial community structure based on Bray-Curtis distance measures (9999 permutations)
pairs	F.Model	R2	P.value	P.adjusted	sig
C0 vs C5	1.3794	0.1869	0.0306	0.0401	*
C0 vs C10	1.8929	0.2398	0.0271	0.0401	*
C0 vs C20	2.8091	0.3189	0.0299	0.0401	*
C0 vs C40	4.7339	0.441	0.0273	0.0401	*
C5 vs C10	1.069	0.1512	0.3141	0.3141
C5 vs C20	2.1714	0.2657	0.0297	0.0401	*
C5 vs C40	4.3181	0.4185	0.0277	0.0401	*
C10 vs C20	1.4991	0.1999	0.0276	0.0401	*
C10 vs C40	3.8455	0.3906	0.0321	0.0401	*
C20 vs C40	1.8839	0.239	0.0598	0.0664
“C0”, “C5”, “C10”, “C20”, and “C40” correspond to soil mesocosms treated with 0 mM, 5 mM, 10 mM, 20 mM, or 40 mM, respectively, of carbon source; “*” denotes a significant difference (P < 0.05) between the communities.
